# Supplementary material for: Cerebellar Purkinje cells control eye movements with a rapid rate code that is invariant to spike irregularity
Source: eLife. 2019 May 3;8:e37102. doi: 10.7554/eLife.37102 (PMC6499540; doi:10.7554/eLife.37102)
Supplement: Source code 1. — Requires Figure 1—source data 1 and Figure 1—source data 2. [file elife-37102-code1.m]

% FIGURE 1
% Plot the trial-averaged relationship between spike rate, spike
% irregularity, and gaze velocity
%
% For article: Cerebellar Purkinje cells control eye movements with a 
% rapid rate code that is invariant to spike irregularity
% 
% Requires fig1-2_monkey.mat and fig1-2_mouse.mat to be on the path 
%
% Hannah Payne, Raymond lab, 2019

function figure1

sem = @(x, dim) nanstd(x,0,dim)./sqrt(sum(~isnan(x),dim));
nanmean = @(varargin) mean(varargin{:},'omitnan');

for dataset = {'monkey','mouse'}
    
    % Load the dataset
    load(sprintf('figure1-2_%s.mat', dataset{1}),'conditions','FR','CV2','GAZE','dt','sines','dataset_ind','colors')
    disp(dataset)
    
    % Set axes limits & bin widths
    figure;
    switch dataset{1}
        case 'monkey'
            
            % Set axes limits
            lims_eye = 30*[-1 1];       % (deg/s)
            lims_fr = (40*[-1 1]);      % (sp/s)
            lims_cv2 = (.2*[-1 1]);
            
            % Set bin widths
            eye_bin_centers = (lims_eye(1):2:lims_eye(2));
            
        case 'mouse'
            
            % Set axes limits
            lims_eye = 15*[-1 1];      % (deg/s)
            lims_fr = (20*[-1 1]);     % (sp/s)
            lims_cv2 = (.1*[-1 1]);
            
            % Set bin widths
            eye_bin_centers = (lims_eye(1):1:lims_eye(2));
    end
    
    
    % Set up axes and plot dashed lines - firing rate
    subplot(1,3,1)
    plot([0 0], lims_fr,'--k'); hold on;
    plot(lims_eye,[0 0], '--k')
    axis square
    hold on
    xlabel('Gaze velocity (deg/s)')
    ylabel('Spike rate (sp/s)')
    xlim(lims_eye)
    set(gca,'YTick', lims_fr(1):10:lims_fr(2));
    set(gca,'XTick', lims_eye(1):10:lims_eye(2));
    ylim(lims_fr)
    
    % Set up axes and plot dashed lines - CV2
    subplot(1,3,2)
    plot([0 0],lims_cv2, '--k'); hold on;
    plot( lims_eye, [0 0],'--k')
    axis square
    xlabel('Gaze velocity (deg/s)')
    ylabel('Irregularity (CV2)')
    xlim(lims_eye)
    set(gca,'YTick',round(lims_cv2(1)*10)/10:.1:lims_cv2(2));
    set(gca,'XTick',lims_eye(1):10:lims_eye(2));
    ylim(lims_cv2)
    
    % Set up axes: subplot 3, CV2 v FR
    subplot(1,3,3)
    axis square; hold on;
    xlabel('Spike rate (sp/s)')
    ylabel('Irregularity (CV2)')
    xlim([30 120])
    ylim([.4 .8])
    set(gca,'XTick',30:20:120);
    set(gca,'YTick',.4:.1:.8);
    
    C_fr = NaN(size(FR));
    C_cv2 = NaN(size(FR));
    
    % PLOT
    h_all = nan(size(conditions));
    for ii = 1:length(conditions)
        
        cell_mask = ~cellfun(@isempty, FR(ii,:));
        
        fr_plot = cell2mat(cellfun(@(x) nanmean(x, 2), FR(ii,cell_mask),'Uni',0) );
        cv2_plot = cell2mat(cellfun(@(x) nanmean(x, 2), CV2(ii,cell_mask),'Uni',0) );
        eye_plot = cell2mat(cellfun(@(x) nanmean(x, 2), GAZE(ii,cell_mask),'Uni',0) );
        
        % Subtract the mean fr and cv2 for each cell
        fr_plot_norm = bsxfun(@minus, fr_plot, nanmean(fr_plot,1));
        cv2_plot_norm = bsxfun(@minus, cv2_plot, nanmean(cv2_plot,1));
        
        % Get bin edges
        eye_bin_edges = [eye_bin_centers-mean(diff(eye_bin_centers))/2    eye_bin_centers(end) + mean(diff(eye_bin_centers))/2 ];
        
        % Initialize the binned eye vel to plot
        fr_plot_bin = NaN(length(eye_bin_edges)-1,size(fr_plot_norm,2));
        cv2_plot_bin = NaN(length(eye_bin_edges)-1,size(fr_plot_norm,2));
        
        % Cycle through cells
        for  jj = 1:size(eye_plot,2)
            
            [~, ~, subs_eye] = histcounts(eye_plot(:,jj), eye_bin_edges);
            
            % bin fr based on eye
            fr_plot_bin(:,jj) = accumarray(subs_eye(subs_eye>0), fr_plot_norm(subs_eye>0,jj), [length(eye_bin_centers),1], @mean);
            
            % bin cv2 based on eye
            cv2_plot_bin(:,jj) = accumarray(subs_eye(subs_eye>0), cv2_plot_norm(subs_eye>0,jj),  [length(eye_bin_centers),1], @mean);
            
            % Replace 0s with NaN
            nan_mask = fr_plot_bin(:,jj)==0;
            fr_plot_bin(nan_mask,jj) = NaN;
            cv2_plot_bin(nan_mask,jj) = NaN;
            
            % Report rsquare
            if ~strcmp(conditions{ii},'spontaneous')
                temp_fr = corrcoef( eye_bin_centers(~nan_mask), fr_plot_bin(~nan_mask,jj) );
                temp_cv2 = corrcoef( eye_bin_centers(~nan_mask), cv2_plot_bin(~nan_mask,jj) );
                C_fr(ii,jj) = temp_fr(2);
                C_cv2(ii,jj) = temp_cv2(2);
            end
            
        end
        
        % Need at least n data points to plot
        min_n_plot = 10;
        n_fr = sum(~isnan(fr_plot_bin),2);
        n_cv2 = sum(~isnan(cv2_plot_bin),2);
        mask_fr = n_fr >= min_n_plot;
        mask_cv2 = n_cv2 >= min_n_plot;
        
        % Plot fr v. eye
        subplot(1,3,1)
        [h_all(ii), h_fill] = fillerror( eye_bin_centers(mask_fr), ...
            nanmean(fr_plot_bin(mask_fr,:),2),sem(fr_plot_bin(mask_fr,:), 2),colors(ii,:));
        set(h_fill,'FaceAlpha',.5)
        
        % Plot cv2 v.  eye v. cv2
        subplot(1,3,2)
        [~, h_fill] = fillerror(  eye_bin_centers(mask_cv2), ...
            nanmean(cv2_plot_bin(mask_cv2,:),2),sem(cv2_plot_bin(mask_cv2,:), 2),colors(ii,:));
        set(h_fill,'FaceAlpha',.5)
        
        % Plot the CV2 v. FR at each timepoint within mean cycle
        subplot(1,3,3)
        
        % Shift the phases of each so that peak of sinusoidal fit to firing rate occurs at time 0
        fr_plot_phaseshift = NaN(size(fr_plot));
        cv2_plot_phaseshift = NaN(size(fr_plot));
        
        for jj = 1:size(fr_plot,2)
            if sines(ii)
                [~, phase] = fitsine(dt, fr_plot(:,jj), sines(ii)); % negative means phase lag/rightward shift
                nshift = round((phase/360)*(1/(sines(ii)*dt)));
            else
                nshift = 0;
            end
            fr_plot_phaseshift(:,jj) = circshift(fr_plot(:,jj), nshift);
            cv2_plot_phaseshift(:,jj) = circshift(cv2_plot(:,jj), nshift);
        end
        
        % Plot time point by time point
        plot(nanmean(fr_plot_phaseshift,2), nanmean(cv2_plot_phaseshift,2), '-',...
            'Color', colors(ii,:),'Clipping','off'); hold on
        set(gca,'YLim',[0.4 .8],'YTick',.4:.1:1)
        set(gca,'XLim',[30 120],'XTick',20:20:140)
    end
    
    legend(h_all, conditions)

        
    % Report correlations
    C_fr_mean = nanmean(C_fr,1);
    C_cv2_mean = nanmean(C_cv2,1);
    fprintf('Corr coef rate %.3f +- %.3f\n', nanmean(C_fr_mean), sem(C_fr_mean,2))
    fprintf('Corr coef CV2 %.3f +- %.3f\n', nanmean(C_cv2_mean), sem(C_cv2_mean,2))
    fprintf('total n = %i\n', sum(~isnan(C_fr_mean)))
    
end

end

function [amp, phase, offset] = fitsine(time, data, freq)
% FITSINE fit a sine wave 
% [amp, phase, offset, trace] = FITSINE(time, data, freq) fits a sine wave
% using the time vector TIME and data vector DATA at the given frequency FREQ
% [amp, phase, offset, trace] = FITSINE(dt, data, freq) uses the time
% interval DT instead of a continuous time vector
%
% Hannah Payne 2013

if length(time)==1
    dt = time;
    time = (1:length(data))'*dt - dt;
end
time = time(:)';
data = data(:);

keep = ~isnan(data);

y1 = sin(2*pi*freq*time);
y2 = cos(2*pi*freq*time);
constant = ones(size(y1)); 

if exist('useconstant','var') && ~useconstant
    vars = [y1; y2];
else
    vars = [y1; y2; constant];
end
fit = regress(data(keep), vars(:,keep)');

amp = sqrt(fit(1)^2+fit(2)^2);
phase = atan2d(fit(2), fit(1));
offset = fit(3);
end


function [hLine, hFill] = fillerror(x, ymean, yerr, color, lineon, face_alpha, varargin)
% FILLERROR plot filled error bars and optional central line
% [h hFill] = FILLERROR(x,mean,error,c,lineon, lighten,varargin)
%
% INPUTS
% x - vector of x positions to plot
% mean - vector of y positions to plot (usually the mean)
% error - vector containing the width of error bars (usually SEM), or a 2 x
% n matrix containing positive and negative error bars
% c - (optional) color ('k' default). The fill can be lightened.
% lineon - (optional) set to 1 to include the mean line (default 1)
% lighten - (optional) fraction from 0 to 1 to lighten the background
% Include other param value pairs to format the line or use the handle outputs
%
% Hannah Payne 2012

% Defaults
if ~exist('lineon','var')  || isempty(lineon);  lineon  = 1; end
if ~exist('color','var');     color = 'k';   end
if ~exist('face_alpha','var') || isempty(face_alpha); face_alpha = 0.5; end

% Columnize everything
x = x(:);
ymean = ymean(:);
if size(yerr,1)<size(yerr,2)
    yerr = yerr';
end
if size(yerr,2)==1
    yerr = [-abs(yerr) yerr];
end

% Get rid of any NaNs in the error bars
yerr(isnan(yerr)) = 0;

% Create vectors
plotx = [x; flipud(x)];
ploty = [ymean+yerr(:,1); flipud(ymean+yerr(:,2))]; 
ploty(isnan(ploty)) = 0;

% Plot it
hLine = patch(plotx,ploty,color,'EdgeColor','none',varargin{:});
set(hLine,'FaceAlpha',face_alpha) 

% Plot line
if lineon
    hFill = hLine;
    hLine = line(x,ymean, 'Color',color,varargin{:});
end

end
