# Supplementary material for: Cerebellar Purkinje cells control eye movements with a rapid rate code that is invariant to spike irregularity
Source: eLife. 2019 May 3;8:e37102. doi: 10.7554/eLife.37102 (PMC6499540; doi:10.7554/eLife.37102)
Supplement: Source code 2. — Requires Figure 1—source data 1 and Figure 1—source data 2. [file elife-37102-code2.m]

% FIGURE 2
% Predict residual gaze velocity from residual spike rate and local 
% irregularity. Visualize residuals and fit linear mixed effects model.
%
% Requires fig1-2_monkey.mat and fig1-2_mouse.mat to be on the path
%
% Hannah Payne, Raymond lab, 2019

function figure2

sem = @(x, dim) nanstd(x,0,dim)./sqrt(sum(~isnan(x),dim));

% Parameters
dt_bin = .05; % (s)  bin width parameter

for dataset = {'monkey','mouse'}
    
    % Load the dataset
    load(sprintf('figure1-2_%s.mat', dataset{1}),'conditions','FR','CV2','GAZE','dt','sines','dataset_ind','colors')
    disp(dataset)        
        
    % Select conditions
    FR = FR(1:2,:);
    CV2 = CV2(1:2,:);
    GAZE = GAZE(1:2,:);
    conditions = conditions(1:2);
    sines = sines(1:2);
    colors = [7 115 184; 194 37 42]/255; % CV2 low and CV2 high
    n_cells = size(FR,2);
   
    for type_x = {'fr','cv2'}
        type_x = type_x{1};
        D = []; % Store all resids in a table here
                    
        % Bins to divide up firing rate residuals
        switch type_x
            case 'fr'
                x_bin_edges = -25:10:25;
            case 'cv2'
                x_bin_edges = -.25:.1:.25;

        end
        x_bin_centers = (x_bin_edges(1:end-1) + x_bin_edges(2:end))/2;
        n_bins = length(x_bin_centers);
                        
        [eye_all, fr_all, cv2_all] = deal(NaN(n_bins, size(FR,2), 2));
        fr_cv2_corrcoef = NaN(size(FR)); % Calculate correlation between fr and cv2 residuals
        
        % Loop over each cell
        for ii = 1:n_cells
            
            % Initialize matrices for each cell
            [eye_resid,  fr_resid,  cv2_resid,  mask_hi_lo] = deal([]);
            
            % Loop over conditions
            for cc = 1:2 
                                
                %  Get the data for this cell: (nTimepoints x nTrials)
                gaze_curr    = GAZE{cc,ii};
                fr_curr     = FR{cc,ii};
                cv2_curr    = CV2{cc,ii};
                
                tt_cycle = (0:size(gaze_curr,1)-1)'*dt;
                                
                % Bin time 
                tt_bin_edges = 0:dt_bin:(tt_cycle(end)+dt);
                [~,~,subs] = histcounts(round(tt_cycle*1000), round(tt_bin_edges*1000));
                subs(subs==0) = max(subs)+1;
                n_tbins = max(subs);
                [gaze_curr_bin, fr_curr_bin,cv2_curr_bin] = deal(NaN(n_tbins, size(fr_curr,2)));
                for jj= 1:size(gaze_curr,2)
                    gaze_curr_bin(:,jj) = accumarray(subs, gaze_curr(:,jj), [n_tbins,1], @mean);
                    fr_curr_bin(:,jj) = accumarray(subs, fr_curr(:,jj), [n_tbins,1], @mean);
                    cv2_curr_bin(:,jj) = accumarray(subs, cv2_curr(:,jj), [n_tbins,1], @mean);
                end
                
                % Get mean eye, fr, and CV2
                eye_mean = nanmean(gaze_curr_bin,2);
                fr_mean = nanmean(fr_curr_bin,2);
                cv2_mean = nanmean(cv2_curr_bin,2);
                
                % Get residuals
                gaze_resid_curr = bsxfun(@minus, gaze_curr_bin, eye_mean);
                fr_resid_curr = bsxfun(@minus, fr_curr_bin, fr_mean);
                cv2_resid_curr = bsxfun(@minus, cv2_curr_bin, cv2_mean);
                
                % Mask out saccades in firing rate and CV2 
                fr_resid_curr(isnan(gaze_resid_curr)) = NaN;
                cv2_resid_curr(isnan(gaze_resid_curr)) = NaN;                                
                
                %% Get correlation coefficient            
                nan_mask = isnan(fr_resid_curr) | isnan(cv2_resid_curr);
                temp_fr = corrcoef( fr_resid_curr(~nan_mask), cv2_resid_curr(~nan_mask) );
                fr_cv2_corrcoef(cc,ii) = temp_fr(2);
                
                %% Divide into upper and lower thirds
                switch type_x
                    
                    case 'fr'
                        % Get cutoff threshold from trial-mean subtracted CV2
                        cv2_thresh_low = prctile(cv2_resid_curr(:), 100/3);
                        cv2_thresh_high = prctile(cv2_resid_curr(:), 100*2/3);
                        mask_hi_lo_curr = (cv2_resid_curr > cv2_thresh_high ) - (cv2_resid_curr < cv2_thresh_low);
                        
                    case 'cv2'
                        % Get cutoff threshold from trial-mean subtracted fr
                        fr_thresh_low = prctile(fr_resid_curr(:), 100/3);
                        fr_thresh_high = prctile(fr_resid_curr(:), 100*2/3);
                        mask_hi_lo_curr = (fr_resid_curr > fr_thresh_high ) - (fr_resid_curr < fr_thresh_low);
                        
                end
                
                % Store for this cell
                eye_resid = [eye_resid gaze_resid_curr];
                fr_resid = [fr_resid fr_resid_curr];
                cv2_resid = [cv2_resid cv2_resid_curr];
                mask_hi_lo = [mask_hi_lo mask_hi_lo_curr];
                
                % Store for all cells (eye, fr, cv2)
                mask = ~isnan(gaze_resid_curr) & ~isnan(cv2_resid_curr);
                D_curr = table(gaze_resid_curr(mask),fr_resid_curr(mask),...
                    cv2_resid_curr(mask), ii*ones(nnz(mask),1), cc*ones(nnz(mask),1)); %repmat(conds(cc), nnz(mask),1)
                D_curr.Properties.VariableNames = {'eye','fr','cv2','cell','cond'};
                D = [D; D_curr];                
                
            end                    
            
            %% Get firing residual bins
            switch type_x
                case 'fr'
                    [~,~,subs] = histcounts(fr_resid, x_bin_edges);
                case 'cv2'
                    [~,~,subs] = histcounts(cv2_resid, x_bin_edges);
            end
            
            subs(subs==0) = n_bins+1; % For data points outside the limit
            sz = [n_bins+1, 1]; % size of the accumulation array (throw out last bin at end)
            
            
            % Require at least N time segments with a given firing bin for the
            % bin from this cell to be included?
            bin_counts = accumarray(subs(mask_hi_lo<0), ones(size(numel(mask_hi_lo<0),1)), sz, @sum);
            bin_counts(end,:) = []; % Remove data points outside limits
            %             bin_mask = bin_counts >= 5;
            bin_mask = bin_counts > 0;
            
            % Bin the eye velocity for low v. high CV2 (or FR)
            eye_bin = accumarray(subs(mask_hi_lo<0), eye_resid(mask_hi_lo<0), sz, @nanmean);
            eye_bin(:,2) = accumarray(subs(mask_hi_lo>0), eye_resid(mask_hi_lo>0), sz, @nanmean);
            eye_bin(end,:) = []; % Remove data points outside limits
            eye_bin(eye_bin==0) = NaN;
            
            % Bin the FR for low v. high CV2 (or FR) (to check sorting)
            fr_bin = accumarray(subs(mask_hi_lo<0), fr_resid(mask_hi_lo<0), sz, @nanmean);
            fr_bin(:,2) = accumarray(subs(mask_hi_lo>0), fr_resid(mask_hi_lo>0), sz, @nanmean);
            fr_bin(end,:) = []; % Remove data points outside limits
            fr_bin(fr_bin==0) = NaN;
            
            % Bin the CV2 for low v. high CV2 (or FR) (to check sorting)
            cv2_bin = accumarray(subs(mask_hi_lo<0), cv2_resid(mask_hi_lo<0), sz, @nanmean);
            cv2_bin(:,2) = accumarray(subs(mask_hi_lo>0), cv2_resid(mask_hi_lo>0), sz, @nanmean);
            cv2_bin(end,:) = []; % Remove data points outside limits
            cv2_bin(cv2_bin==0) = NaN;
            
            % Mask out with bin mask
            eye_bin(~bin_mask,:) = NaN;
            fr_bin(~bin_mask,:) = NaN;
            cv2_bin(~bin_mask,:) = NaN;
            
            % Store this cell for this condition
            eye_all(:,ii,:) = eye_bin;
            fr_all(:,ii,:) = fr_bin;
            cv2_all(:,ii,:) = cv2_bin;            
            
        end
        
        %% Plot all bins pooled together for this condition - after within-cell averaging
        figure;
        h = []; hFill = [];
        n_cells_final = sum(any(any(~isnan(eye_all(:,:,:)),1),3));
        ylims = .2*[-1 1];
        
        set(gca,'YTick',ylims(1):.05:ylims(2))
        xlims = [min(x_bin_centers)  max(x_bin_centers)];
        xlim(xlims)
        ylim(ylims)
                
        for jj = 1:2
            switch type_x
                case 'fr'
                    
                    plot_x = x_bin_centers;
                    plot_y = nanmean(eye_all(:,:,jj),2);
                    plot_sem = sem(eye_all(:,:,jj),2);
                    plot_mask = sum(~isnan(eye_all(:,:,jj)),2) >= 15; % Need data from at least X cells to plot
                    
                case 'cv2'
                    
                    plot_x = x_bin_centers;
                    plot_y = nanmean(eye_all(:,:,jj),2);
                    plot_sem = sem(eye_all(:,:,jj),2);
                    plot_mask = sum(~isnan(eye_all(:,:,jj)),2) >= 15; % Need data from at least 5 cells to plot
                    
            end
            [h(jj), hFill(jj)] = fillerror(plot_x(plot_mask), plot_y(plot_mask), plot_sem(plot_mask), colors(jj,:), 1 ); hold on;
            set(hFill(jj),'FaceAlpha',.25) ;
            set(hFill,'Clipping','off')
            set(h(jj),'LineWidth',1.5)
            h_dash =  plot([0 0], ylims, ':k','LineWidth',.5);
            h_dash(2) = plot(xlims, [0 0],':k','LineWidth',.5); uistack(h_dash,'bottom');
                        
        end
        
        switch type_x
            case 'fr'
                xlabel('\Delta firing rate (sp/s)')
                set(gca,'XTick',min(x_bin_centers):5:max(x_bin_centers))
                legend(h, {'CV2 lo','CV2 hi'},'Box','off','Location','northwest')
                
            case 'cv2'
                xlabel('\Delta irregularity (CV2)')
                set(gca,'XTick',min(x_bin_centers):.1:max(x_bin_centers))
                legend(h, {'FR lo','FR hi'},'Box','off','Location','northwest')
                
        end
        
        ylabel('\Delta eye velocity (deg/s)')
        axis square;          drawnow;

    end
    
    % Report correlation between firing rate and cv2 residual.
    mean_fr_cv2_corrcoef = nanmean(fr_cv2_corrcoef,1);
    [h, p_fr_cv2] = ttest(mean_fr_cv2_corrcoef(~isnan(mean_fr_cv2_corrcoef)),0);
    fprintf('Mean r2 between rate and cv2 residual: %.2f +- %.2f, p = %f\n', ...
        nanmean(mean_fr_cv2_corrcoef), sem(mean_fr_cv2_corrcoef, 2), p_fr_cv2)
    
    %% Mixed effects model 
       
    % Default fit method is ML
    lme1 =  fitlme(D,...
        'eye ~ fr*cv2 - 1 + (fr*cv2 - 1 | cell) + (fr*cv2 - 1 | cond)');        % Full model
    lme0_fr =  fitlme(D,...
        'eye ~ fr*cv2 - fr - 1 + (fr*cv2 - 1 | cell) + (fr*cv2 - 1 | cond)');   % Remove FR
    lme0_cv2 =  fitlme(D,...
        'eye ~ fr*cv2 - cv2 - 1 + (fr*cv2 - 1 | cell) + (fr*cv2 - 1 | cond)');  % Remove CV2
    lme0_int =  fitlme(D,...
        'eye ~ fr + cv2 - 1 + (fr*cv2 - 1 | cell) + (fr*cv2 - 1 | cond)');      % Remove interaction
    
    results_fr = compare(lme0_fr, lme1);
    results_cv2 = compare(lme0_cv2, lme1);
    results_int = compare(lme0_int, lme1);
    
    % Display results of mixed model
    fprintf('\n\n\n\nLME model results')
    disp(lme1)
    disp(results_fr)
    disp(results_cv2)
    disp(results_int)   

end

end


function [hLine, hFill] = fillerror(x, ymean, yerr, color, lineon, face_alpha, varargin)
% FILLERROR plot filled error bars and optional central line
% [h hFill] = FILLERROR(x,mean,error,c,lineon, lighten,varargin)
%
% INPUTS
% x - vector of x positions to plot
% mean - vector of y positions to plot (usually the mean)
% error - vector containing the width of error bars (usually SEM), or a 2 x
% n matrix containing positive and negative error bars
% c - (optional) color ('k' default). The fill can be lightened.
% lineon - (optional) set to 1 to include the mean line (default 1)
% lighten - (optional) fraction from 0 to 1 to lighten the background
% Include other param value pairs to format the line or use the handle outputs
%
% Hannah Payne 2012

% Defaults
if ~exist('lineon','var')  || isempty(lineon);  lineon  = 1; end
if ~exist('color','var');     color = 'k';   end
if ~exist('face_alpha','var') || isempty(face_alpha); face_alpha = 0.5; end

% Columnize everything
x = x(:);
ymean = ymean(:);
if size(yerr,1)<size(yerr,2)
    yerr = yerr';
end
if size(yerr,2)==1
    yerr = [-abs(yerr) yerr];
end

% Get rid of any NaNs in the error bars
yerr(isnan(yerr)) = 0;

% Create vectors
plotx = [x; flipud(x)];
ploty = [ymean+yerr(:,1); flipud(ymean+yerr(:,2))]; 
ploty(isnan(ploty)) = 0;

% Plot it
hLine = patch(plotx,ploty,color,'EdgeColor','none',varargin{:});
set(hLine,'FaceAlpha',face_alpha) 

% Plot line
if lineon
    hFill = hLine;
    hLine = line(x,ymean, 'Color',color,varargin{:});
end

end
