# Supplementary material for: Cerebellar Purkinje cells control eye movements with a rapid rate code that is invariant to spike irregularity
Source: eLife. 2019 May 3;8:e37102. doi: 10.7554/eLife.37102 (PMC6499540; doi:10.7554/eLife.37102)
Supplement: Source code 3. — Requires Figure 3—source data 1. [file elife-37102-code3.m]

% FIGURE 3
% Plot the mean Purkinje cell response to optogenetic stimulation
%
% Hannah Payne, Raymond Lab, 2019

% Load data
clear; load figure3.mat 
colors = [7 115 184; 231 175 33; 194 37 42;194 37 42]/255; 

% Plot results with or without the outlier cell:
include_outlier = 0; 

% Plot mean Purkinje cell spike rate then mean CV
for ii = 1:2
    figure;

    % Axis parameters
    switch ii
        case 1
            data_plot = data_plot_rate;
            ylabel_str = '\Delta PC rate (sp/s)';
            ylims = [0 110];            
        case 2
            data_plot = data_plot_cv;
            ylabel_str = 'PC CV';
            ylims = [0 1];            
    end
    
    % Plot results
    if ~include_outlier
        data_plot(:,:,4) = [];
    end    
    h  = [];
    for jj = 1:4
        if  jj==4 % plot repeated condition with dashed line
            linestyle = '--'; errorbars_on = 0;
        else
            linestyle = '-'; errorbars_on  = 1;
        end
        
        nanmask = ~isnan(mean(data_plot(:,jj,:),3));        
        curr_mean = mean(data_plot(nanmask,jj,:),3);
        curr_err = std(data_plot(nanmask,jj,:),0,3)./sqrt(sum(~isnan(data_plot(nanmask,jj,:)),3));
        curr_color = colors(jj,:);

        h(jj) = plot(frequencies(nanmask), curr_mean,linestyle,...
            'Marker','o','MarkerFaceColor', curr_color,'MarkerSize',2,...
            'Color',curr_color); hold on;
        
        if errorbars_on                     
            he = errorbar(frequencies(nanmask), curr_mean, curr_err, 'Color', curr_color);                        
        end
    end
    
    legend(h, conditions)
    
    set(gca,'XTick',frequencies);
    xlim([frequencies(1) max(frequencies)])
    axis square;
    ylabel(ylabel_str)
    xlabel('Stim rate (Hz)')
    ylim(ylims);
        
end
