# Supplementary material for: Cerebellar Purkinje cells control eye movements with a rapid rate code that is invariant to spike irregularity
Source: eLife. 2019 May 3;8:e37102. doi: 10.7554/eLife.37102 (PMC6499540; doi:10.7554/eLife.37102)
Supplement: Source code 4. — Requires Figure 4—source data 1. [file elife-37102-code4.m]

% FIGURE 4
% Plot the mean eye movement response to optogenetic stimulation
%
% Hannah Payne, Raymond Lab, 2019

% Load data
clear; load figure4.mat 
colors = [7 115 184; 231 175 33; 194 37 42; 194 37 42]/255; 
ylabel_str = 'Mean eye velocity (normalized)';

% Plot results with or without the outlier cell:
include_outlier = 0; 

% First plot eye velocity v. opto stim rate
% Second plot eye velocity v. recorded Purkinje cell rate
for ii = 1:2
    figure;
    
    if ~include_outlier
        mean_pc_rate(:,:,4) = [];
    end
    
    switch ii
        case 1
            plot_x = repmat(frequencies(:), 1, 4);
            xlabel_str = 'Stim rate (Hz)';
            
        case 2
            plot_x = mean(mean_pc_rate,3);
            xlabel_str = '\Delta Purkinje cell rate (sp/s)';
            
    end
    
    % Plot results
    h = [];
    for jj = 1:4        
        
        nanmask = ~isnan(mean(mean_eye_vel(:,jj,:),3));
        curr_mean = mean(mean_eye_vel(nanmask,jj,:),3);
        curr_err = std(mean_eye_vel(nanmask,jj,:),0,3)./sqrt(sum(~isnan(mean_eye_vel(nanmask,jj,:)),3));
        curr_color = colors(jj,:);
        
        if  jj==4 
            
            % Repeated condition: no error bars
            h(jj) = plot(plot_x(nanmask,jj), curr_mean, '--','Color',curr_color); hold on;
            
        else
            
            % Regular and nonrepeated irregular conditions: Plot error bars
            tempx = [plot_x(:,jj); flipud(plot_x(:,jj))];
            ploty = [curr_mean-curr_err; flipud(curr_mean+curr_err)];
            ploty(isnan(ploty)) = 0;
            hLine = patch(tempx,ploty, curr_color,'EdgeColor','none');
            set(hLine,'FaceAlpha',0.5);   hold on          
            
            % Plot mean
            h(jj) = plot(plot_x(:,jj), curr_mean,'-',...
                'Marker', 'o', 'MarkerFaceColor', curr_color,'MarkerSize',4,'Color', curr_color); hold on;   
            
        end
        
    end
    
    legend(h, conditions)    
    set(gca,'XTick',frequencies);
    axis square;
    ylabel(ylabel_str)
    xlabel(xlabel_str)
    ylim([0 1]);   
    
end
