# Supplementary material for: Cerebellar Purkinje cells control eye movements with a rapid rate code that is invariant to spike irregularity
Source: eLife. 2019 May 3;8:e37102. doi: 10.7554/eLife.37102 (PMC6499540; doi:10.7554/eLife.37102)
Supplement: Source code 5. — Requires Figure 5—source data 1. [file elife-37102-code5.m]

% FIGURE 5
% Calculate mutual information and linear filter prediction between
% Purkinje cell spike rate and eye velocity
% 
% Hannah Payne, Raymond Lab, 2019

clear;
colors = [7 115 184; 194 37 42]/255; % CV2 low and CV2 high
sem = @(x, dim) nanstd(x,0,dim)./sqrt(sum(~isnan(x),dim));

%% Mutual information
load figure5

mean_data = squeeze(mean(mi_bit_per_s,1));
sem_data = squeeze(sem(mi_bit_per_s,1));

figure;
x_plot = n_smooth;
for jj = 1:2
    plot(n_smooth, mean_data(jj,:),'-o','MarkerSize',6,'Color', colors(jj,:),'MarkerFaceColor', colors(jj,:)); hold on;
    errorbar(n_smooth, mean_data(jj,:), sem_data(jj,:),'Color',colors(jj,:));
end
axis square
xlabel('Bin size (ms)')
ylabel('Mutual info (bits/s)')
xlim([0 n_smooth(end)])
ylim([0 300])

%% Linear filter

% Plot the best fit filter
figure;
h =[]; hfill = [];
jj = 3;    % Fit by irregular non-repeated conditions
curr_color = colors(2,:);
ymean = mean(filter_kernels(:,jj,:),3);
ysem = sem(filter_kernels(:,jj,:), 3);
plot(tt_filter*1000,zeros(size(tt_filter)),'-k');hold on

% Plot the filter
tempx = [tt_filter(:)*1000; flipud(tt_filter(:)*1000)];
ploty = [ymean-ysem; flipud(ymean+ysem)];
patch(tempx,ploty, curr_color,'EdgeColor','none','FaceAlpha',0.5);
plot(tt_filter(:)*1000, ymean, 'Color', curr_color)

ylim([-40 60]);
ylabel('Filter (deg/s per sp/s)');
xlabel('(ms)')


%% Plot RMSE of model fit - paired at 5 ms
figure;
labels = {'Reg','Irreg'};

% Plot all points
a = squeeze(RMSE(:,1,:));
b = squeeze(RMSE(:,2,:));
n = length(a);

xplot = [ones(1,length(a)); 2*ones(1,length(a))];
h = line(xplot, [a(:)'; b(:)'],'Color','k','LineWidth',1);
ha = line(xplot(1,:),a,'LineStyle','none','Marker','o','MarkerFaceColor',colors(1,:),'MarkerEdgeColor','none');
hb = line(xplot(2,:),b,'LineStyle','none','Marker','o','MarkerFaceColor',colors(2,:),'MarkerEdgeColor','none');

ylim([0 10])

[~, p] = ttest(RMSE(1,1,:),RMSE(1,2,:)); % paired t-test
text(1.5, 10, sprintf('p = %.4f', p),'Horiz','center')

fprintf('Mean RMSE %.3f +- %.3f regular, %.3f +- %.3f irregular\n\n',...
    mean(RMSE(1,1,:)), sem(RMSE(1,1,:),3), mean(RMSE(1,2,:)), sem(RMSE(1,2,:),3));
set(gca,'XTick',[1 2],'XTickLabel',labels,'XLim',[.5 2.5])


%% Plot example trace
nfreqs = 3;
nconds = 2;
mm = 1;
figure;
for jj = 1:2
    for ii = 1:3
        subplot(nfreqs, nconds, (ii-1)* nconds+jj);
        plot(tt_ephys, squeeze(filter_data(ii,jj,:, mm)),'k'); hold on
        plot(tt_ephys, squeeze(filter_prediction(ii,jj,:, mm)),'r');
        xlim([tt_ephys(1) tt_ephys(end)]);  
    end
end

ymax = max(filter_data(:));
set(gca,'YLim',ymax*[-1 1])
linkaxes
