# Supplementary material for: Cerebellar Purkinje cells control eye movements with a rapid rate code that is invariant to spike irregularity
Source: eLife. 2019 May 3;8:e37102. doi: 10.7554/eLife.37102 (PMC6499540; doi:10.7554/eLife.37102)
Supplement: Source code 6. [file elife-37102-code6.m]

% FIGURE 6
% Simulate the variability in the population rate during convergence of
% a population of artificial neurons
%
% Hannah Payne, Raymond Lab, 2019

frs = [60 100];         % (sp/s) mean spike rate
dt_hist = 0.005;        % (s)
refract = 0.003;        % (s)
T = 10;                 % (s) Train duration
CVs = [.55 .82 1.7];    % Target spike irregularity
nreps = 50;             % Number of repitions of the simulation
npcs = 50;              % Number of purkinje cells

% Build population of spike trains of 50 asynchronous PCs
bin_edges = 0:dt_hist:T; % 5 ms bins
bin_centers = (bin_edges(1:end-1)+bin_edges(2:end))/2;

pop_rate = NaN(length(frs), length(CVs), 100*nreps, length(bin_centers) );
pop_var = NaN(length(frs), length(CVs), 100*nreps);

for ii = 1:length(frs)
    for jj = 1:length(CVs)
        
        for irep =1:nreps_curr
            
            FR = frs(ii);
            CV = CVs(jj);
            
            % Create the population of 50 shuffled cells
            PC_times_all = [];
            for ipc = 1:npcs
         
                if CV>0
                    A = ((1-FR*refract)/CV).^2; % k
                    B = (1/FR - refract)/A; % theta
                    ISIs  = gamrnd(A,B, T*FR*1.5,1) + 0.003; % Add the refractory period
                    PC_times = [0; cumsum(ISIs)];
                    PC_times= PC_times(PC_times<T);
                else
                    PC_times = 0:1/FR:(T-1000*eps);
                end
                
                % Shuffle them
                PC_times = PC_times + rand*T;
                PC_times(PC_times>T) = PC_times(PC_times>T)-T;
                PC_times = sort(PC_times);
                
                % Concatenate together
                PC_times_all = [PC_times_all; PC_times(:)];
                
            end
            
            % Report mean rate and CV for this trial
            temp = diff(PC_times_all);  temp(temp<0) = [];
            fprintf('Mean rate %.2f\n',1./mean(temp(:)))
            fprintf('Mean CV %.2f\n',std(temp(:))./mean(temp(:)))
            
            % Bin population rate in 5 ms bins
            PC_rate_pop  = histcounts(PC_times_all, bin_edges)/(npcs * dt_hist); % Get mean spike rate by dividing by 50 PCs and time bin
        
            % Store population mean rate
            pop_rate(ii,jj,irep,:) = PC_rate_pop;
            
            % Store population variance 
            pop_var(ii,jj,irep) = var(PC_rate_pop);
            
        end
    end
    
end


%% Plot histograms of the spike rate in short 5 ms time bins
resolution =  1/npcs/dt_hist;
bin_edges_final = (0:resolution:150) -resolution/2;

bin_centers_final = (bin_edges_final(1:end-1) + bin_edges_final(2:end))/2;

colors = [7 115 184; 194 37 42; 101 47 141]/255; % CV2 low and CV2 high

figure
for ii = 1:length(frs)
    for jj = 1:length(CVs)
        
        curr_rates = squeeze(pop_rate(ii,jj,:,:));
        curr_rates = curr_rates(~isnan(curr_rates));
        rates_hist = histcounts(curr_rates(:), bin_edges_final,'Norm','pdf');
        plot(bin_centers_final, rates_hist, 'Color',colors(jj,:),'LineWidth',1.5); hold on;
        
        % Calculate the width of each distribution
        std_curr = std(curr_rates(:));
        fprintf('rate %i sp/s, CV %.2f, std %.2f\n',frs(ii), CVs(jj), std_curr)
        
    end
end

xlabel(['Population rate in ' num2str(dt_hist*1000) ' ms bin (sp/s)'])
ylabel('Probability density')
set(gca,'XTick',0:20:140)
xlim([0 140])


%% Plot ROC curves
figure;
for jj = 1:length(CVs)
    
    rates_A = pop_rate(1,jj,:,:); rates_A = rates_A(~isnan(rates_A));    
    rates_B = pop_rate(2,jj,:,:); rates_B = rates_B(~isnan(rates_B));    
        
    threshs = linspace(prctile(rates_A,1), prctile(rates_B,99), 200);
    [true_pos, true_neg, false_pos, false_neg] = deal([]);
    for kk = 1:length(threshs)        
        true_pos(kk) = mean(rates_B>threshs(kk));
        false_neg(kk) = mean(rates_B<threshs(kk));
        
        true_neg(kk) = mean(rates_A<threshs(kk));
        false_pos(kk) = mean(rates_A>threshs(kk));        
    end
    
    false_pos_frac = false_pos./(true_neg + false_pos);
    true_pos_frac  = true_pos./(true_pos + false_neg);
    hold on;
    plot(false_pos_frac, true_pos_frac,'Color', colors(jj,:))
    xlabel('False positive fraction')
    ylabel('True positive fraction')
    
end
axis square; 
