# Supplementary material for: Cerebellar Purkinje cells control eye movements with a rapid rate code that is invariant to spike irregularity
Source: eLife. 2019 May 3;8:e37102. doi: 10.7554/eLife.37102 (PMC6499540; doi:10.7554/eLife.37102)
Supplement: Source code 7. [file elife-37102-code7.zip]

Archive with 144 entries (144 files):
- CaConc.c
- CaConc.mod
- CaConc.o
- CaHVA.c
- CaHVA.mod
- CaHVA.o
- CalConc.c
- CalConc.mod
- CalConc.o
- CaLVA.c
- CaLVA.mod
- CaLVA.o
- DCN_mechs.hoc
- DCN_morph.hoc
- DCN_recording.hoc
- DCN_run.hoc
- DCN_simulation.hoc
- DCNsyn.c
- DCNsyn.mod
- DCNsyn.o
- DCNsynGABA.c
- DCNsynGABA.mod
- DCNsynGABA.o
- DCNsynNMDA.c
- DCNsynNMDA.mod
- DCNsynNMDA.o
- fKdr.c
- fKdr.mod
- fKdr.o
- GammaStim.c
- GammaStim.mod
- GammaStim.o
- h.c
- h.mod
- h.o
- main_run.m
- mod_func.c
- mod_func.o
- mosinit.hoc
- NaF.c
- NaF.mod
- NaF.o
- NaP.c
- NaP.mod
- NaP.o
- nrnmech.dll
- pasDCN.c
- pasDCN.mod
- pasDCN.o
- README.txt
- SK.c
- SK.mod
- SK.o
- sKdr.c
- sKdr.mod
- sKdr.o
- spontaneous_all60.mat
- stim/irregStim_CV05_100Hz_random.txt
- stim/irregStim_CV05_100Hz_repeat.txt
- stim/irregStim_CV05_10Hz_random.txt
- stim/irregStim_CV05_10Hz_repeat.txt
- stim/irregStim_CV05_110Hz_random.txt
- stim/irregStim_CV05_110Hz_repeat.txt
- stim/irregStim_CV05_120Hz_random.txt
- stim/irregStim_CV05_120Hz_repeat.txt
- stim/irregStim_CV05_130Hz_random.txt
- stim/irregStim_CV05_130Hz_repeat.txt
- stim/irregStim_CV05_140Hz_random.txt
- stim/irregStim_CV05_140Hz_repeat.txt
- stim/irregStim_CV05_150Hz_random.txt
- stim/irregStim_CV05_150Hz_repeat.txt
- stim/irregStim_CV05_160Hz_random.txt
- stim/irregStim_CV05_160Hz_repeat.txt
- stim/irregStim_CV05_20Hz_random.txt
- stim/irregStim_CV05_20Hz_repeat.txt
- stim/irregStim_CV05_30Hz_random.txt
- stim/irregStim_CV05_30Hz_repeat.txt
- stim/irregStim_CV05_40Hz_random.txt
- stim/irregStim_CV05_40Hz_repeat.txt
- stim/irregStim_CV05_50Hz_random.txt
- stim/irregStim_CV05_50Hz_repeat.txt
- stim/irregStim_CV05_60Hz_random.txt
- stim/irregStim_CV05_60Hz_repeat.txt
- stim/irregStim_CV05_70Hz_random.txt
- stim/irregStim_CV05_70Hz_repeat.txt
- stim/irregStim_CV05_80Hz_random.txt
- stim/irregStim_CV05_80Hz_repeat.txt
- stim/irregStim_CV05_90Hz_random.txt
- stim/irregStim_CV05_90Hz_repeat.txt
- stim/irregStim_CV1_100Hz_random.txt
- stim/irregStim_CV1_100Hz_repeat.txt
- stim/irregStim_CV1_10Hz_random.txt
- stim/irregStim_CV1_10Hz_repeat.txt
- stim/irregStim_CV1_110Hz_random.txt
- stim/irregStim_CV1_110Hz_repeat.txt
- stim/irregStim_CV1_120Hz_random.txt
- stim/irregStim_CV1_120Hz_repeat.txt
- stim/irregStim_CV1_130Hz_random.txt
- stim/irregStim_CV1_130Hz_repeat.txt
- stim/irregStim_CV1_140Hz_random.txt
- stim/irregStim_CV1_140Hz_repeat.txt
- stim/irregStim_CV1_150Hz_random.txt
- stim/irregStim_CV1_150Hz_repeat.txt
- stim/irregStim_CV1_160Hz_random.txt
- stim/irregStim_CV1_160Hz_repeat.txt
- stim/irregStim_CV1_20Hz_random.txt
- stim/irregStim_CV1_20Hz_repeat.txt
- stim/irregStim_CV1_30Hz_random.txt
- stim/irregStim_CV1_30Hz_repeat.txt
- stim/irregStim_CV1_40Hz_random.txt
- stim/irregStim_CV1_40Hz_repeat.txt
- stim/irregStim_CV1_50Hz_random.txt
- stim/irregStim_CV1_50Hz_repeat.txt
- stim/irregStim_CV1_60Hz_random.txt
- stim/irregStim_CV1_60Hz_repeat.txt
- stim/irregStim_CV1_70Hz_random.txt
- stim/irregStim_CV1_70Hz_repeat.txt
- stim/irregStim_CV1_80Hz_random.txt
- stim/irregStim_CV1_80Hz_repeat.txt
- stim/irregStim_CV1_90Hz_random.txt
- stim/irregStim_CV1_90Hz_repeat.txt
- stim/irregStim_reg_100Hz.txt
- stim/irregStim_reg_10Hz.txt
- stim/irregStim_reg_110Hz.txt
- stim/irregStim_reg_120Hz.txt
- stim/irregStim_reg_130Hz.txt
- stim/irregStim_reg_140Hz.txt
- stim/irregStim_reg_150Hz.txt
- stim/irregStim_reg_160Hz.txt
- stim/irregStim_reg_20Hz.txt
- stim/irregStim_reg_30Hz.txt
- stim/irregStim_reg_40Hz.txt
- stim/irregStim_reg_50Hz.txt
- stim/irregStim_reg_60Hz.txt
- stim/irregStim_reg_70Hz.txt
- stim/irregStim_reg_80Hz.txt
- stim/irregStim_reg_90Hz.txt
- TNC.c
- TNC.mod
- TNC.o
- vecevent.c
- vecevent.mod
- vecevent.o
- writeParams.m
