# Supplementary material for: Cerebellar Purkinje cells control eye movements with a rapid rate code that is invariant to spike irregularity
Source: eLife. 2019 May 3;8:e37102. doi: 10.7554/eLife.37102 (PMC6499540; doi:10.7554/eLife.37102)
Supplement: Source code 7. [file elife-37102-code7.zip › DCN_recording.hoc]

/* Author: Johannes Luthman
	Modified by Annette Li, Raymond Lab

Subroutines in this file:
    InstantiateRecObjects()
    SetupOutputFiles()
    writeToTimeAndVoltVectors()
    writeToTraceVectors()
    writeSpikeTimesToFile()
    writeTracesToFile()
    writeExcInputsToFile()
	writeOptoInputsToFile() // EDIT
*/

// Declare objects and strings used for recording and saving data.
objref recT, recV, recTraceT, recTraceV
objref vZerosAndOnes, vSpikeTimes
objref recGgaba	
objref recDeprgaba 	// EDIT 
objref recCaLVAh 	// EDIT
objref recCaLVAm	// EDIT
objref recNaPh		// EDIT
objref recNaPm		// EDIT
objref recHCNm		// EDIT 
objref recCaLVAi	// EDIT 
objref recNaPi		// EDIT 
objref recHCNi		// EDIT 
objref recSKi		// EDIT 
objref recSKDRi		// EDIT 		

objref traceMatrix, fileTrace, fileSpikeTimes 
objref fileExcInputTimes, fileExcInputIDs
objref fileOptoInputTimes, fileOptoInputIDs

// Setup prefix for the output file names. 
strdef strTemp

proc InstantiateRecObjects() {

    recT = new Vector(nRecVectElements)
    recV = new Vector(nRecVectElements)

    // Create vectors to record traces.
    if (tTraceStop[0] > 0) {
        recTraceT = new Vector(sizeVectorOfTrace)
        recTraceV = new Vector(sizeVectorOfTrace)
        recGgaba = new Vector(sizeVectorOfTrace)
		recDeprgaba = new Vector(sizeVectorOfTrace)
		recCaLVAh = new Vector(sizeVectorOfTrace)
		recCaLVAm = new Vector(sizeVectorOfTrace)
		recNaPh = new Vector(sizeVectorOfTrace)
		recNaPm = new Vector(sizeVectorOfTrace)
		recHCNm = new Vector(sizeVectorOfTrace)
		recCaLVAi = new Vector(sizeVectorOfTrace)
    	recNaPi = new Vector(sizeVectorOfTrace)
		recHCNi = new Vector(sizeVectorOfTrace)		
    	recSKi = new Vector(sizeVectorOfTrace)
		recSKDRi = new Vector(sizeVectorOfTrace)
		
		}
}

proc SetupOutputFiles() {

	//Name changed to trace the assigned parameter value
    //sprint(strFileNameBase, "%sOptoIrr%g_Opto%gHz", strFilePrefix, noiseOpto, optoHz) 
    //strFileNameBase = ""

    //fileSpikeTimes = new File()
    //sprint(strTemp, "%sap.dat", strFilePrefix) //"ap" = action potential
    //printf("starting simulation with output name %s\n", strTemp)
    //fileSpikeTimes.wopen(strTemp)
}

proc writeToTimeAndVoltVectors() {
    recT.x[iRecTimeVolt] = t
    recV.x[iRecTimeVolt] = soma.v(0.5)
}

proc writeToTraceVectors() { local subC, subSumGABAg, subSumGABAdepr
    
    recTraceT.x[iRecTrace] = t
    recTraceV.x[iRecTrace] = soma.v(0.5)
	

    // Record gaba conductance mean of all synapses.
    subSumGABAg=0
	subSumGABAdepr=0
    
    for (subC=0; subC < INHTOTALSYNAPSES; subC=subC+1) {
        subSumGABAg = subSumGABAg + gaba[subC].g
		subSumGABAdepr = subSumGABAdepr + gaba[subC].deprLevel
    }
    recGgaba.x[iRecTrace] = subSumGABAg   // HP: stopped dividing by total syn (440)25/ 11/2017
	recDeprgaba.x[iRecTrace] = subSumGABAdepr/INHTOTALSYNAPSES
	recCaLVAh.x[iRecTrace] = soma.h_CaLVA
	recCaLVAm.x[iRecTrace] = soma.m_CaLVA
	recNaPh.x[iRecTrace] = soma.h_NaP
	recNaPm.x[iRecTrace] = soma.m_NaP
	recHCNm.x[iRecTrace] = soma.m_h
	recCaLVAi.x[iRecTrace] = soma.ical_CaLVA
	recNaPi.x[iRecTrace] = soma.ina_NaP
	recHCNi.x[iRecTrace] = soma.ih_h   
	recSKi.x[iRecTrace] = soma.ik_SK   
	recSKDRi.x[iRecTrace] = soma.ik_sKdr   
}

proc writeSpikeTimesToFile() { local subC, subnIndeces, subnSpikes

    vZerosAndOnes = new Vector()
    vZerosAndOnes.spikebin(recV,-20) //feeding recV to spikebin gives vZerosAndOnes the same size as recV.
            // Some spikes reach just around 0 when excitatory synaptic input rates are high;
            // since not each dt is recorded, it's necessary to set the threshold to lower
            // than 0 to catch those spikes.

    // Run through the spike vector, containing 0s and 1s. For each 1, save
    // the corresponding time from recT to the new vector vSpikeTimes.
    subnIndeces = vZerosAndOnes.size()
    subnSpikes = 0
    vSpikeTimes = new Vector(subnIndeces)
    for(subC = 0; subC < subnIndeces; subC+=1) {
        if (vZerosAndOnes.x[subC] > 0.000001) {
            vSpikeTimes.x[subnSpikes] = recT.x[subC]
            subnSpikes+=1
        }
    }
	
	
	 fileSpikeTimes = new File()
    sprint(strTemp, "%sap.dat", strFilePrefix) //"ap" = action potential
    printf("saving DCN spikes to %s\n", strTemp)
    fileSpikeTimes.wopen(strTemp)
	
    //Remove trailing zeroes from spike vector.
    if (subnSpikes > 0.0000001) {
        vSpikeTimes.resize(subnSpikes-1)
        vSpikeTimes.printf(fileSpikeTimes, "%g\n")
        fileSpikeTimes.flush()
    }

} // end of writeSpikeTimesToFile()

proc writeTracesToFile() { local subC

    // Before saving, determine number of non-zero entries of the vectors.
    // (some extra lines may have been added)
    subC = sizeVectorOfTrace-1
    while (recTraceT.x[subC] < 0.0000001) {
        subC = subC-1
    }

    // First save time. (time is saved separately to save space,
    // due to its different requirement for the number of decimals)
    sprint(strTemp, "%stime.dat", strFilePrefix)
    fileTrace = new File()
    fileTrace.wopen(strTemp)
    recTraceT.resize(subC + 1)
    recTraceT.printf(fileTrace, "%g\n")
    fileTrace.close()


    // Work on the traces. First instantiate a matrix to use for saving the data.
    traceMatrix = new Matrix(subC + 1, 3)  // Set the correct number of columns
    recTraceV.resize(subC + 1)
    traceMatrix.setcol(0, recTraceV)
    recGgaba.resize(subC + 1)
    traceMatrix.setcol(1, recGgaba) 
    recDeprgaba.resize(subC + 1)  		// EDIT
    traceMatrix.setcol(2, recDeprgaba) 	// EDIT    

    // Create a file to contain the traces.
    sprint(strTemp, "%strace.dat", strFilePrefix)
    fileTrace = new File()
    fileTrace.wopen(strTemp)
    traceMatrix.fprint(0, fileTrace, "%.6e\t")
    fileTrace.close()
}

proc writeExcInputsToFile() { local subC

    // First save Exc input times. (time is saved separately to save space,
    // due to its different requirement for the number of decimals)
    sprint(strTemp, "%sExcInputTimes.dat", strFilePrefix)
    fileExcInputTimes = new File()
    fileExcInputTimes.wopen(strTemp)
    ExcStimTime.printf(fileExcInputTimes, "%.6e\n")
    fileExcInputTimes.close()

    // Saving Exc input IDs
    sprint(strTemp, "%sExcInputIDs.dat", strFilePrefix)
    fileExcInputIDs = new File()
    fileExcInputIDs.wopen(strTemp)
    ExcStimID.printf(fileExcInputIDs, "%g\n")
    fileExcInputIDs.close()
  
}

proc writeOptoInputsToFile() { local subC


    // First save PC input times. (time is saved separately to save space,
    // due to its different requirement for the number of decimals)
    sprint(strTemp, "%sOptoInputTimes.dat", strFilePrefix)
    fileOptoInputTimes = new File()
    fileOptoInputTimes.wopen(strTemp)
    optoStimTime.printf(fileOptoInputTimes, "%.6e\n")
    fileOptoInputTimes.close()

    // Saving Opto input IDs
    sprint(strTemp, "%sOptoInputIDs.dat", strFilePrefix)
    fileOptoInputIDs = new File()
    fileOptoInputIDs.wopen(strTemp)
    optoStimID.printf(fileOptoInputIDs, "%g\n")
    fileOptoInputIDs.close()
}
