# Supplementary material for: Cerebellar Purkinje cells control eye movements with a rapid rate code that is invariant to spike irregularity
Source: eLife. 2019 May 3;8:e37102. doi: 10.7554/eLife.37102 (PMC6499540; doi:10.7554/eLife.37102)
Supplement: Source code 7. [file elife-37102-code7.zip › DCN_run.hoc]

/* Author: Johannes Luthman	
	Modified by Annette Li, Raymond lab
	- Load PC firing pattern from file
	
This file connects the synapses and the corresponding stimulus elements,
and then steps the simulation forward in the runSimulation() proc.

Subroutines in this file:
    main: DCNrun()
    setupSimulation()
    runSimulation()
    isItTimeToSaveTrace()
    getSizeOfTraceVectors()
*/

objref oRndInh, oRndExc
objref ExcStimTime, ExcStimID

// Declare variables for optoStim
objref optoStimTime, optoStimID 		// Added by Annette Li
objref optoStimPC[PCtoDCNconvergence] 	// Added by Annette Li
objref OptoVec[PCtoDCNconvergence] 		// Added by Annette Li
objref netconOpto[INHTOTALSYNAPSES]		// Added by Annette Li 

// Read the optoStim from External input file - Added by Annette Li
objref f

// Declare instances of the GammaStim objects for excitatory synapses
// (1 GammaStim activates 1 AMPA + 1 fNMDA + 1 sNMDA) and the corresponding
// NetCon objects (=1 each for AMPA, fNMDA, and sNMDA).
objref gammaStimExc[EXCTOTALSYNAPSES]
objref netconExc[3 * EXCTOTALSYNAPSES]

proc DCNrun() {
	fprint("run DCN_recording.hoc\n")
    load_file("DCN_recording.hoc")	
	
	fprint("run setupSimulation.hoc\n")
    setupSimulation()
			
	fprint("run runSimulation.hoc\n")
    runSimulation()

}


proc setupSimulation() {

    // Work around the error that sets in when both tTraceStart and tTraceStop = 0
    // (the latter setting is used to not record any traces).
    if (tTraceStop[0] == 0) {
        tTraceStart[0] = 1
    }

    // Set up size of recording vectors.
    nRecVectElements = int(runTime/recInterval) + 2 //+1 is ok for recInterval=100us,
            // but +2 is needed for recInterval=50us.
    stepsPerRec = int(recInterval/dt)

    // Set up a different size for the trace vectors.
    if (tTraceStop[0] > 0) {
        recordTraces = 1
        sizeVectorOfTrace = getSizeOfTraceVectors()
    } else {
        recordTraces = 0
    }
	fprint("\nEnd of proc setupSimulation\n")
} // end of proc setupSimulation()

proc runSimulation() {
	fprint("\nStart of proc runSimulation\n")

    ExcStimTime = new Vector()
    ExcStimID = new Vector()
	optoStimTime = new Vector()
	optoStimID = new Vector()

    // Set up the excitatory synapses
    oRndExc = new Random()
    oRndExc.ACG(randomiserSeed)

    // Add GammaStims and connect them with the synaptic mechanisms using NetCons.
    // As an ARTIFICIAL_CELL, it doesn't matter where a GammaStim.mod is placed.
    // For convenience, I place all the GammaStims in the soma.
    for (c=0; c < EXCTOTALSYNAPSES; c+=1) {
        soma gammaStimExc[c] = new GammaStim(0.5)
        gammaStimExc[c].start = 0 // Default value 0 // Annette 
        gammaStimExc[c].noise = noiseFractionExcSyn
        gammaStimExc[c].duration = runTime // Changed to duration1 
        gammaStimExc[c].order = gammaOrderExc
        gammaStimExc[c].refractoryPeriod = refractoryPeriodExc
    }

    // Set up the excitatory NetCons.
    ncIndex = 0
    for (c=0; c < EXCTOTALSYNAPSES; c+=1) {

        // Create three NetCons for each excitatory GammaStim to connect it
        // to the ampa and the two nmda receptors.
        netconExc[ncIndex] = new NetCon(gammaStimExc[c], ampa[c])
        netconExc[ncIndex].threshold = 0 //mV
        netconExc[ncIndex].weight = gAMPA
                       
		netconExc[ncIndex+1] = new NetCon(gammaStimExc[c], fnmda[c])
        netconExc[ncIndex+1].threshold = 0 //mV
        netconExc[ncIndex+1].weight = gfNMDA

        netconExc[ncIndex+2] = new NetCon(gammaStimExc[c], snmda[c])
        netconExc[ncIndex+2].threshold = 0 //mV
        netconExc[ncIndex+2].weight = gsNMDA
            
        // Recording the stimuli
        // Saving index c+1, so that IDs is 1 to 150, and not 0 to 149
        netconExc[ncIndex].record(ExcStimTime, ExcStimID, c+1)

        ncIndex = ncIndex + 3
    }
        	
    
    // Set up the inhibitory synapses
    
    // For synapses not incorporating synaptic depression, set the max GABA
    // conductance to equal what is reached for depressed synapses on
    // completely regular input at the used input frequency./
    // HP: this is now obselete, depr should be tuned off and controlled with DCN_mechs and DCNsynGABA
    if (useGABAsyndep == 0) {
        // The following calculation is the same as in DCN_mechs.hoc where it's explained:
        initDeprLevel = 0.08 + 0.60*exp(-2.84*inhibitoryHz) + 0.32*exp(-0.02*inhibitoryHz)
        gGABA = gGABA*initDeprLevel		
    }

	oRndInh = new Random()
    oRndInh.ACG(randomiserSeed)
	
	// Read the merged PC input spike trains from a file
	fprint("\nReading PC input trains\n")
	f = new File()
	strdef strTemp2
    sprint(strTemp2, "%sPC.txt", strFilePrefix)
	fprint("%s\n", strTemp2)
	f.ropen(strTemp2)	

	// Loop through all PC inputs
    for (c=0; c<PCtoDCNconvergence; c+=1) {
		// Add merged PC spike train --  Annette
		OptoVec[c] = new Vector()
		OptoVec[c].scanf(f, vecL) // Read one ROW at a time
        
		soma optoStimPC[c] = new VecStim(0.5)
		optoStimPC[c].play(OptoVec[c])
		
    }
	f.close()
	fprint("Finished reading PC input trains\n")

    // Set up the GABA NetCons with optoStimPC only. //Annette
    gsIndex = 0
    counterOfNetCons = 0
        
    fprint("INHTOTALSYNAPSES = %g\n", INHTOTALSYNAPSES)
    fprint("nDCNsynsPerPC = %g\n", nDCNsynsPerPC)
    fprint("gGABA = %g\n", gGABA)

    for (cGABA=0; cGABA < INHTOTALSYNAPSES; cGABA=cGABA+1) {

		netconOpto[cGABA] = new NetCon(optoStimPC[gsIndex], gaba[cGABA])
		netconOpto[cGABA].threshold = 0 //mV
		netconOpto[cGABA].weight = gGABA 
		
        // Saving gsIndex+1 so that starts at 1 and ends at PCtoDCNconvergence
        netconOpto[cGABA].record(optoStimTime, optoStimID, gsIndex+1) 
	
        // If we've used all synapses that fit onto one GammaStim, then start
        // using the next GammaStim.
        if (counterOfNetCons == (nDCNsynsPerPC-1)) {
            gsIndex += 1
            counterOfNetCons = 0
        } else {
            counterOfNetCons+=1
        }
    }

    // All the artifical cell elements have been set up. Seed them. Calling
    // .seed() affects the event streams generated by all GammaStims,
    // and thus needs to be done for only one of them.
    gammaStimExc[0].seed(randomiserSeed)

    iRecTimeVolt = 0 //index of spike recording vectors (time and volt)

    // If the user has set to record volt/current traces then setup index for that.
    if (tTraceStop[0] > 0) {
        iRecTrace = 0
    }

    // Counter for when to record variables
    ndtSinceRecording = stepsPerRec

	fprint("Run InstantiateRecObjects\n")
    InstantiateRecObjects() // procedure in file DCN_recording.hoc

	fprint("Run SetupOutputFiles\n")
    SetupOutputFiles() // procedure in file DCN_recording.hoc
	
    t = 0
    finitialize(vInit)
	fprint("Initialized vInit\n")

	
    // Set delays of the inhibitory netCons. Refractory period in DCN
    counterOfNetCons = 0
    for (cGABA=0; cGABA < INHTOTALSYNAPSES; cGABA=cGABA+1) {
		netconOpto[cGABA].delay = 2 //Annette TODO
        if (counterOfNetCons == (nDCNsynsPerPC-1)) {
            if (inhibitoryHz > 0) {
                delayInh = oRndInh.repick()
            }
            counterOfNetCons = 0
        } else {
            counterOfNetCons+=1
        }
    }

    // Excitatory synaptic inputs
    if (excitatoryHz > 0) {
        intervalExc = 1000 / excitatoryHz
        delayExc = oRndExc.uniform(0, intervalExc)
    } else {
        // No excitatory input is to be provided - set delay so the
        // first spike occurs outside of the simulation time.
        intervalExc = 1e5
        delayExc = runTime
    }
    for (c=0; c < EXCTOTALSYNAPSES; c+=1) {
        gammaStimExc[c].interval = intervalExc 
    }
    
    // Set delay for this stage.
    for (c=0; c < (3 * EXCTOTALSYNAPSES); c=c+3) {
        if (excitatoryHz > 0) {
            delayExc = oRndExc.repick()
        }
        netconExc[c].delay = delayExc
        netconExc[c+1].delay = delayExc
        netconExc[c+2].delay = delayExc
    }
	
	
    // Step through the simulation
    fprint("Step through the simulation\n")    
    fprint("vInit = %f\n", vInit)
    
	while (t < runTime) {
        
        // Write variables to vectors if the time interval since the last recording
        // has been reached
        if (ndtSinceRecording == stepsPerRec) {

            writeToTimeAndVoltVectors() // procedure in file DCN_recording.hoc
            iRecTimeVolt+=1

            if (recordTraces == 1) {
                if (isItTimeToSaveTrace() == 1) {
                    writeToTraceVectors() // procedure in file DCN_recording.hoc
                    iRecTrace = iRecTrace+1
                }
            }
            ndtSinceRecording = 0
        }
        fadvance()
        ndtSinceRecording+=1
		
    }
		
	fprint("Finished running\n")
	fprint("Record traces %g\n",recordTraces)

    // Save any recordings of traces to file (they're usually set to only a small interval
    // of the whole simulation, making it more efficient to save all of it here at the end.
	fprint("writeTracesToFile\n")
    if (recordTraces == 1) {
        writeTracesToFile() // procedures in file DCN_recording.hoc
    }
		
	fprint("writeOptoInputsToFile\n")
	writeOptoInputsToFile() // Added by Annette
	fprint("writeSpikeTimesToFile\n")
    writeSpikeTimesToFile()
	fprint("writeExcInputsToFile\n")
	writeExcInputsToFile()

	fprint("\nEnd of proc runSimulation()\n")
} // end of "proc runSimulation()".

func isItTimeToSaveTrace() { local subBoolean

    // Check if the current time is within the time frame set in DCN_simulation.hoc
    // for recording of the traces (there's no "exit for" in hoc..)
    subBoolean = 0
    for (c=0; c < nStepsSaveTrace; c+=1) {
        if (t>=tTraceStart[c] && t<=tTraceStop[c]) {
            subBoolean = 1
        }
    }
    return subBoolean
}

func getSizeOfTraceVectors() { local subC, subSumIndeces

    // For each step of recording the full voltage/current trace/s, calculate
    // how many vector indeces will be needed for it. In the following,
    //  +1 is to get the extra index a exactly time
    // tTraceStart[subC].
    subSumIndeces = 0
    for (subC=0; subC < nStepsSaveTrace; subC=subC+1) {
        subSumIndeces = subSumIndeces + int((tTraceStop[subC] - tTraceStart[subC]) \
                / recInterval) + 2
    }
    return int(subSumIndeces)
}

func getPCtoDCNdelay() { local subTemp, subMean, subSD

    subMean = $1
    subSD = $2

    if (subSD >= 0.000001) {
        subTemp = oRndInh.repick()
        while (subTemp < 0) {
            subTemp = oRndInh.repick()
        }
    } else {
        subTemp = subMean
    }
    return subTemp
}


DCNrun()
