# Supplementary material for: Cerebellar Purkinje cells control eye movements with a rapid rate code that is invariant to spike irregularity
Source: eLife. 2019 May 3;8:e37102. doi: 10.7554/eLife.37102 (PMC6499540; doi:10.7554/eLife.37102)
Supplement: Source code 7. [file elife-37102-code7.zip › DCN_simulation.hoc]

/*  Author: Johannes Luthman    
	Modified by Annette Li, Raymond Lab
    - load parameters from Matlab
    - scale E and I conductances
    - allow output traces to be saved

This is the simulation start file, with setting of run-specific variables.

Hoc files called from here:
- DCN_morph.hoc: creates the neuron morphology
- DCN_mechs.hoc: adds ion channels and other biophysics
- DCN_run.hoc: steps through the simulation
- DCN_recording.hoc: contains procedures (called from DCN_run.hoc) for recording
  and saving data.
*/

/* Set synaptic input rates (Hz). The default of the model is to receive
40 Hz inhibitory and 20 Hz excitatory input.*/
// EDIT: set the following parameters with the .hoc file created by Matlab instead. 
// The .hoc file (gE1_gI1_D1_trial1_irr1_20Hz.hoc etc) then calls this file (DCN_simulation.hoc)
// Or uncomment below to run the simulation by calling loading this .hoc file directly in neuron
//excitatoryHz = 20 		// (Hz) Default 20 
//inhibitoryHz = 50 		// (Hz) Default 40
//gExc = 1            		// Scaling of default AMPA/NMDA conductance
//gGABA_nS = 1.6 			// (ns) Default GABA conductance
//saveTraces = 1			// Save traces
//vInit = -63 				// (mV) initial voltage (important for reaching steady state quickly)
//PCtoDCNconvergence = 40 	// Convergence Ratio of Purkinje cells to the DCN. (Default 450)
//runTime = 1000			// (ms) Duration of recording 
//deprScale = 1 			// scaling of depression effects. Normal = 1, No depression = 0
//randomiserSeed = 1 		// Set random seed for reproducibility
//vecL = 1
//strdef strFilePrefix
//strFilePrefix = ""

fprint("vInit = %f", vInit)

fprint("runTime = %f", runTime)
fprint("gGABA = %f nS",gGABA_nS)
fprint("PCtoDCNconvergence = %f",PCtoDCNconvergence)
fprint("gExc = %f",gExc)
fprint("strFilePrefix = %s", strFilePrefix)

// Set whether to record membrane potential and current traces, and if so, during
// which intervals to record. (The somatic spike times are saved by default)
// For each interval, give the number of milliseconds into the simulation to start
// and stop the recording.
// A non-instantiated vector error occurs if nExtraVars = 0, so to not record any
// traces, set tTraceStop[0] = 0.
nStepsSaveTrace = 1
double tTraceStart[nStepsSaveTrace]
double tTraceStop[nStepsSaveTrace]
tTraceStart[0] = 1 
tTraceStop[0] = runTime 

if(saveTraces == 0){
tTraceStart[0] = 0
}

dt = 0.025   
secondorder = 1

// Set the recording interval.
recInterval = 0.100 // ms


// Set the number of excitatory and inhibitory (Purkinje cell) synapses. DON'T CHANGE.
EXCSOMASYNAPSES = 50  
EXCDENDSYNAPSES = 100
EXCTOTALSYNAPSES = EXCSOMASYNAPSES + EXCDENDSYNAPSES
INHSOMASYNAPSES = 50  
INHDENDSYNAPSES = 400
INHTOTALSYNAPSES = INHSOMASYNAPSES + INHDENDSYNAPSES

// Set convergence of Purkinje cells to the DCN.
nDCNsynsPerPC = int(INHTOTALSYNAPSES / PCtoDCNconvergence)

// Set parameters of the synaptic inputs.
// If noise below is set to 0 (to get fully regular inputs), and the number of GABA inputs 
// (PCtoDCNconvergence) is set to less than 450, then NEURON sometimes gives this error:
// "internal error: Source delay is > NetCon delay"
// The problem is corrected by setting noise to 1e-19 (1e-20 brings back the
// error).

noiseFractionExcSyn = 1 // max=1, Default 1
noiseFractionInhSyn = 0.8 // Irregularity


// Set the gamma distribution of the inputs.
// The default value of 3 for gammaOrderPC is based on the values of 2.8 (for patterns)
// and 3.4 (whole train) in Shin SL, Rotter S, Aertsen A, De Schutter E (2007)
// Stochastic description of complex and simple spike firing in cerebellar Purkinje cells.
// Eur J Neurosci 25:785-794.
gammaOrderExc = 3 
gammaOrderPC = 1 // Default 3, doesn't matter because we set the PC pattern

// refractory periods of the inputs (ms)
refractoryPeriodExc = 1
refractoryPeriodPC = 2

// set useGABAsyndep to 1 (default) to use mech DCNsynGABA.mod, 0 to use DCNsyn.mod
// to instantiate the GABA synapses, with the former giving short-term
// depression as in Shin et al 2007 (PLOSone issue 5, e485)
useGABAsyndep = 1 // Default 1

// Define the length of the synaptic transmission delay (ms) in the PC-DCN synapse
// and its jitter (standard deviation).
gabaTransDelay = 2
gabaTransDelaySD = 0

// Set the temperature of the simulation. The model has been titrated to reproduce
// in vivo like firing at celsius = 37.0 (default), while the original GENESIS
// DCN model was constructed with temp = 32 deg celsius.
celsius = 37.0
TempOrigDCN = 32.0

// Temperature adjustments

// TempAnchisi = the temperature in the middle of the given range of room temperature
// recording in Anchisi D, Scelfo B, Tempia F (2001) Postsynaptic currents in deep
// cerebellar nuclei. J Neurophysiol 85:323-331.
TempAnchisi = 24.0

Q10channelGating = 3.0 // Middle of experimentally shown range (2-4) of ion channel gating, 
        // see Hille 3rd ed (2001), p.51.
Q10synapseGating = 2.0 // (Silver et al., 1996; Otis and Mody, 1992) Synaptic Q10s are given
        // for GABA and excitatory synapses in Otis and Mody (1992), and Silver et al. (1996),
        // respectively (full references below), with both giving Q10s in the region of 2.
Q10conductances = 1.4 // The middle of the range (1.2-1.5) given in Hille 3rd ed (2001) 
        // for ion channel conductances (p.51). Also, eg Milburn et al (1995) 
        // Receptors Channels 3:201-211: “The conductance increases steeply with temperature,
        // with Q10 ranging from 1.4 to 1.5”. However, also note Cao XJ, Oertel D (2005) 
        // J Neurophysiol 94:821-832. They get the results that some conductances have a 
        // Q10 of 2 while other channel conductances don’t change at all by changing 
        // temp (Q10=1).
Q10CaConc = 2.0 // Guesswork: I assume that calcium concentration changes due to a
        // combination of diffusion (Q10 of ca 1.4) and pumping action (Q10 of enzymatic
        // reactions = ca 3)

QdTsynapseTausAnchisi = Q10synapseGating^((celsius - TempAnchisi) / 10.0)
QdTconductanceAnchisi = Q10conductances^((celsius - TempAnchisi) / 10.0)
QdTchannelGating = Q10channelGating^((celsius - TempOrigDCN) / 10.0)
QdTsynapseTaus = Q10synapseGating^((celsius - TempOrigDCN) / 10.0)
QdTconductances = Q10conductances^((celsius - TempOrigDCN) / 10.0)
QdTCaConc = Q10CaConc^((celsius - TempOrigDCN) / 10.0)

// Synaptic conductances
//gGABA = 1600e-6*QdTconductances           // Default
gGABA = gGABA_nS * 1e-3 * QdTconductances   // EDIT 9/27/16 to allow GABA to scale
tauRiseGABA = 0.25 / QdTsynapseTaus         // From Dieter Jaeger's code cn6c_const_dj4.g
tauFallGABA =   5.1 / QdTsynapseTaus        // Telgkamp P, Padgett DE, Ledoux VA, Woolley CS, Raman IM (2004)
        // Maintenance of high-frequency transmission at purkinje to cerebellar nuclear 
        // synapses by spillover from boutons with multiple release sites. Neuron 41:113-126.

	
// For the following excitatory synaptic conductances, I'm using the high input gain
// level of Steuber, V., N. W. Schultheiss, et al. (2010). "Determinants of synaptic 
// integration and heterogeneity in rebound firing explored with data-driven models of 
// deep cerebellar nucleus cells." J Comput Neurosci.
// [= AMPA 200 pS, NMDA peak conductance (fast + slow) 172 pS (114+57)]
// The time constants are from Anchisi D, Scelfo B, Tempia F (2001) Postsynaptic currents
// in deep cerebellar nuclei. J Neurophysiol 85:323-331.
gAMPA = 200e-6*QdTconductanceAnchisi*gExc 	// EDIT 9/27/16 to scale conductance
tauRiseAMPA = 0.5 / QdTsynapseTausAnchisi
tauFallAMPA = 7.1 / QdTsynapseTausAnchisi
gfNMDA = 114e-6*QdTconductanceAnchisi*gExc 	// EDIT 9/27/16 to scale conductance
tauRisefNMDA = 5 / QdTsynapseTausAnchisi
tauFallfNMDA = 20.2 / QdTsynapseTausAnchisi
MgFactorfNMDA = 0.002
gammafNMDA = 0.109
gsNMDA = 57e-6*QdTconductanceAnchisi*gExc 	// EDIT 9/27/16 to scale conductance
tauRisesNMDA = 5 / QdTsynapseTausAnchisi
tauFallsNMDA = 136.4 / QdTsynapseTausAnchisi
MgFactorsNMDA = 0.25
gammasNMDA = 0.057

// Passive electrical parameters.
RA = 235.3 							// ohm * cm
CM = 1.57 							// microfarad / cm2
CMMYEL = CM/100
PASSCOND = 2.81e-5*QdTconductances 	// S/cm2  passive conductance
PASSCONDMYEL = PASSCOND / 2.81 		// passive conductance of the axon
SHELLTHICK = 0.2 					// micrometers, the thickness of the calcium-containing shell 
									// defined by CaConc.mod.

// Reversal potentials in mV
SodiumRevPot = 71
PotassiumRevPot = -90
GABARevPot = -75
ExcitSynRevPot = 0
hRevPot = -45
TNCrevPot = -35


// Non-synaptic channel conductances

gNaFsoma = 2.5e-2*QdTconductances
gNaFaxHill = 2*gNaFsoma
gNaFaxIniSeg = 2*gNaFsoma
gNaFpDend = 0.4*gNaFsoma
gNaPsoma = 8e-4*QdTconductances

gfKdrsoma = 1.5e-2*QdTconductances
gfKdraxHill = 2*gfKdrsoma
gfKdraxIniSeg = 2*gfKdrsoma
gfKdrpDend = 0.6*gfKdrsoma

gsKdrsoma = 1.25e-2*QdTconductances
gsKdraxHill = 2*gsKdrsoma
gsKdraxIniSeg = 2*gsKdrsoma
gsKdrpDend = 0.6*gsKdrsoma

gSKsoma = 2.2e-4*QdTconductances
gSKpDend = 0.3*gSKsoma
gSKdDend = 0.3*gSKsoma

permCaLVAsoma = 1.77e-5*QdTconductances
permCaLVAdend = 2*permCaLVAsoma

permCaHVAsoma = 7.5e-6*QdTconductances
permCaHVAdend = permCaHVAsoma / 1.5

tauCaConcSoma = 70/QdTCaConc
kCaCaConcSoma = 3.45e-7
kCaCaConcDend = 1.04e-6

gHsoma = 2e-4*QdTconductances
gHpDend = 2*gHsoma
gHdDend = 3*gHsoma

gTNCsoma = 3e-5*QdTconductances
gTNCaxHill = 3.5e-5*QdTconductances
gTNCaxIniSeg = 3.5e-5*QdTconductances
gTNCpDend = 0.2*gTNCsoma


fprint("run DCN_morph.hoc")
load_file("DCN_morph.hoc")

fprint("run DCN_mechs.hoc")
load_file("DCN_mechs.hoc")

fprint("run DCN_run.hoc")
load_file("DCN_run.hoc")

quit()

     /* /////////////////////////////////////////////////////
     ///                REFERENCES                        ///
     ////////////////////////////////////////////////////////

@@@ Excitatory inputs @@@
(Gauck and Jaeger, 2003) say:
"The mean activation rate of excitatory inputs was set to 20 Hz
in accordance with in vivo recordings (Eccles et al., 1972; Cazin et al.,
1980; van Kan et al., 1993; Gamlin and Clarke, 1995; Matsuzaki and
Kyuhou, 1997). No difference between mossy and climbing fiber inputs
has been described in the DCN, and we simulate only one homogenous
group of excitatory inputs."

@@@ Inhibitory inputs (from Purkinje cells) @@@
(Savio and Tempia, 1985): spontaneous firing of single spikes = 36.15/s (± 17.04 SD)
in awake rats. (wistar 180-240 grams, a size I believe corresponds to almost adult size
(Stratton et al., 1988) gives a spontaneous simple spike firing rate of normal awake
rats of 35 ± 5.1 spikes/sec, (with SE), and “average complex spike rate, 1.3 spikes/sec”. The age was P20-28.
(LeDoux and Lorden, 2002) give a mean of ca 41 Hz SS frequency in 19.5±0.8 days old awake rats.

Max PC firing rate: 260 Hz in axonal recordings:
    Monsivais P, Clark BA, Roth A, Hausser M (2005) Determinants of action potential propagation
    in cerebellar Purkinje cell axons. J Neurosci 25:464-472.

@@@ Other references in the code @@@
Gauck V, Jaeger D (2003) The contribution of NMDA and AMPA conductances to the control
    of spiking in neurons of the deep cerebellar nuclei. J Neurosci 23:8109-8118.
LeDoux MS, Lorden JF (2002) Abnormal spontaneous and harmaline-stimulated Purkinje cell
    activity in the awake genetically dystonic rat. Exp Brain Res 145:457-467.
Savio T, Tempia F (1985) On the Purkinje cell activity increase induced by suppression
    of inferior olive activity. Exp Brain Res 57:456-463.
Stratton SE, Lorden JF, Mays LE, Oltmans GA (1988) Spontaneous and harmaline-stimulated
    Purkinje cell activity in rats with a genetic movement disorder. J Neurosci 8:3327-3336.
Otis TS, Mody I (1992) Modulation of decay kinetics and frequency of GABAA
    receptor-mediated spontaneous inhibitory postsynaptic currents in hippocampal
    neurons. Neuroscience 49:13-32.
Silver RA, Colquhoun D, Cull-Candy SG, Edmonds B (1996) Deactivation and
    desensitization of non-NMDA receptors in patches and the time course of EPSCs
    in rat cerebellar granule cells. J Physiol 493:167-173.
