# Supplementary material for: Cerebellar Purkinje cells control eye movements with a rapid rate code that is invariant to spike irregularity
Source: eLife. 2019 May 3;8:e37102. doi: 10.7554/eLife.37102 (PMC6499540; doi:10.7554/eLife.37102)
Supplement: Source code 7. [file elife-37102-code7.zip › main_run.m]

% % % % % % % % % % % % % % % % % % % % % % % % % % % % % % % % % % % % % % % % % % % % % % % % %
% MAIN_RUN
% Run this script to set parameters and run the NEURON simulation. 
% Used to generate Figures 7 and 8 in Payne et al. 2019, 
% Cerebellar Purkinje cells control eye movements with a rapid rate code 
% that is invariant to spike irregularity.
%
% Calls NEURON code by Luthman et al. 2011: https://modeldb.yale.edu/144523,
% edited by Annette Li.
% 
% Tested with NEURON version 7.5 on Windows. 
%
% Instructions: install NEURON and run this script from within
% this folder in Matlab to generate parameter sweeps and run the biophysical
% simulation.
% 
% Basic troubleshooting: 
% Installing neuron and calling system command from Matlab:
%   1. On windows, the folder containing neuron.exe (usually C:\nrn\bin) 
%   may need to be added to the environment path. 
%   2. May need to run Matlab as administrator.
%   3. Alternatively, the .hoc files generated by this script 
%   (gE1_gI1_D1_trial1_irr1_20Hz.hoc) etc may be loaded directly in NEURON
% Compiling the model:
%   1. May need to delete all .c and .o files and run mknrndll in this
%   folder to recompile .mod files
%
% 
% Annette Li and Hannah Payne, Raymond Lab, 2019
% 
% % % % % % % % % % % % % % % % % % % % % % % % % % % % % % % % % % % % % % % % % % % % % % % % %

clear; close all; clc
rng('shuffle')

tic

% FILENAMES
fileName1 = {'irregStim_reg_%dHz.txt',...
    'irregStim_CV05_%dHz_random.txt',...
    'irregStim_CV05_%dHz_repeat.txt',...
    'irregStim_CV1_%dHz_random.txt',...
    'irregStim_CV1_%dHz_repeat.txt'};

folder_template = 'gE%g_gI%g_D%g';
subfolder_template = 'trial%g_irr%g_%gHz';
filepath_curr = cd;
filepath_stim = fullfile(filepath_curr,'stim'); % Stim times for synchronized pulses

ExcInputIDs_filename = 'ExcInputIDs.dat';
ExcInputTimes_filename = 'ExcInputTimes.dat';
OptoInputIDs_filename = 'OptoInputIDs.dat';
OptoInputTimes_filename = 'OptoInputTimes.dat';
ap_filename = 'ap.dat';
time_filename = 'time.dat';
trace_filename = 'trace.dat';

% Variable parameters
gEs = [1 1.5 0.75 1.25 1.75  0.5 2];    % How much to scale exc conductance
gIs = [1 0.5 1.5 0.75 1.25];            % How much to scale inh conductance
Ds = [1 0];                             % Depression type. 0 = none, 1 = luthman 2011 model

% Static parameters
I = 60;                         % (sp/s) Rate of spontaneous inhibitory input
E = 20;                         % (sp/s) Rate of spontaneous excitatory input
gGABA_base =  1.6;              % (nS) Baseline GABA to be scaled by gI
PCtoDCNconvergence = 50;        % (count) PC to DCN neuron convergence ratio = effective # of PC inputs
ss_delay = 1.24;                % (ms) Average delay for PC opto spike  (measured as median of actual delays)
ss_sigma  = 1.36;               % (ms) Stdev of jitter for PC spike (measured as std of actual delay)

minISI = 1;                     % (ms) Minimum ISI for PCs spont + opto activity
n_trials = 30;                  % (count) Number of trials 

stim_start = 200;               % (ms) optoStim starting time
spont_stop = 800;               % (ms) spontStim ending time
stim_duration = 500;            % (ms) Duration in which the spontaneuous firing occur
save_traces = 1;                % Set to 1 to save the full traces (large files)
overwrite = 0;                  % Overwrites previous simulations if 1
irr_list = 1:5;                 % Index into the irregularity conditions to run. 1=reg 2=CV 0.5 random 3=CV 0.5 repeat, 4=CV 1 random, 5=CV 1 repeat 
CVs = [0 .5 .5 1 1];            % Irregularity, must correspond to fileName1 and stim file
frs = 20:20:100;                % (Hz) opto Hz to run 
ploton = 1;

vInit_guess = -63;              % (mV) starting voltage 

c = [0.0469    0.4453    0.7266 % Colors
    0.9219    0.6914    0.1211
    0.9219    0.6914    0.1211
    0.8438    0.3281    0.1484
    0.8438    0.3281    0.1484];

% Depression: Pedroarena Schwartz 2003 (implementation by Luthman et al. 2011
relProbSS_1 = @(freq) 0.08 + 0.60*exp(-2.84*freq) + 0.32*exp(-0.02*freq);
save('all_params.mat')

%% %%%%%%%%%%%%%%%%%%%%% START LOOP THROUGH PARAMETER SPACE %%%%%%%%%%%%%%%%%%%%%%%

for kk = 1:n_trials
    for gE = gEs
        for gI = gIs
                for D = Ds

                    close all;
                    rng('shuffle'); % make sure it's really random

                    % Assign folder name for spontaneous test
                    folderName = sprintf(folder_template, ...
                        gE, gI, D);
                    
                    % Find new GABA_ss based on depression rule
                    switch D
                        case 1
                            gGABA_ss = gGABA_base;                                                 
                        case 0
                           % Scale gI during maximal firing to match Luthman during maximal firing
                            gGABA_ss = gGABA_base*relProbSS_1(I + frs(end));                        
                    end
                    
                    % PARAMETERS SETUP
                    p =[];
                    p.excitatoryHz = E;
                    p.inhibitoryHz = I;
                    p.gExc = gE;
                    p.gGABA_nS =  gI*gGABA_ss; % (nS) GABA conductance 
                    p.saveTraces = save_traces;  
                    p.vInit = vInit_guess;
                    p.PCtoDCNconvergence = PCtoDCNconvergence;
                    p.runTime = spont_stop;
                    p.deprType = D;
                    
                    % Load Hannah's pre-generated spike times at the correct frequency
                    A = load(fullfile(['spontaneous_all' num2str(p.inhibitoryHz) '.mat']),'ISIs');
                    ISIs = A.ISIs; % Dim: [ trial  x PCs x  irr*frs  x ISIs]
                    nSpontSpk = spont_stop*p.inhibitoryHz/1000 + 40;  % (count) Max # spont spikes in PC input train                    
                    
                    %% =============== Loop through all the trials ================
                    if ploton
                        hf_hist = figure;
                        hf_means = figure;
                    end
                    
                    if ploton; clf(hf_hist); end
                    for jj = 1:length(irr_list)
                        for ii = 1:length(frs)
                            tic
                            
                            % Tracking which simulation we are running
                            subfolderName = sprintf(subfolder_template,kk, irr_list(jj), frs(ii));
                            curPath = fullfile(filepath_curr,folderName, subfolderName);
                            disp([folderName filesep subfolderName])                            
                            
                            % Skip if this simulation was already run
                            if overwrite || ~exist(fullfile(curPath,ap_filename),'file')
                                
                                % Make sure any files left over from previous run are gone
                                fclose('all'); pause(.5);
                                                                
                                delete(fullfile(curPath,'*.dat'))
                                delete('*.dat')
                                
                                %%%%%%%%%%%%%%%% Generate PC input spike pattern %%%%%%%%%%%%%%%%
                                % Expected number of spikes for each stimulus frequency
                                nOptoSpk = stim_duration/1000 * frs(ii);
                                                             
                                % Make sure regular trains are evenly spaced 
                                if jj == 1
                                    optoSp1 = 0:1000/frs(ii):stim_duration-1;
                                    optoSp1 = round(optoSp1*10)/10; % 0.1 ms resolution
                                else
                                    % Read out mouse irregular stimulus files
                                    optoSp1 = dlmread(fullfile(filepath_stim, sprintf(fileName1{irr_list(jj)},frs(ii))));
                                end
                                                                
                                % Add the correct start time
                                optoSp2 = optoSp1 + stim_start;                                
                           
                                % Get the corresponding stimulus train given the number of spikes
                                if length(optoSp2) > nOptoSpk % Irreg random, train depends on trial number
                                    optoSp2 = optoSp2((kk-1)*nOptoSpk+1:kk*nOptoSpk);
                                end
                            
                                %% Create PC spike times by looping through all the cells
                                totalTrainM = repmat( (1:nSpontSpk + nOptoSpk)+ spont_stop, PCtoDCNconvergence, 1);
                                allOptoStim = [];
                                allPCspikes =[];
                                
                                for mm = 1:PCtoDCNconvergence
                                    %% Loop through all the spikes and check for refractory period.
                                    % Read Hannah's spontaneous ISI fring from the .mat file
                                    spontISIs = squeeze(ISIs(kk, mm, (irr_list(jj)-1)*length(frs) + ii, :)*1000);
                                    
                                    % Add jitter up to the nearest 0.1 ms: normally distributed noise
                                    jitters = ss_delay + ss_sigma*randn(size(optoSp2));
                                    while any(jitters<0) % Make sure none are less than 0
                                        jitters(jitters<0) = ss_delay + ss_sigma*randn(nnz(jitters<0),1);
                                    end
                                    optoStim_jitter = optoSp2 + jitters; 
                                    
                                    % Check for refractory period violations in opto stim
                                    ll = 1;
                                    while ll < length(optoStim_jitter)-1
                                        if (optoStim_jitter(ll) + minISI) > optoStim_jitter(ll+1)
                                            if (ll+2 <= length(optoStim_jitter)) && (optoStim_jitter(ll) + minISI) > optoStim_jitter(ll+2)
                                                optoStim_jitter(ll+1) = []; % Delete the bad spike
                                            else
                                                optoStim_jitter(ll+1) = optoStim_jitter(ll) + minISI; % Shift the bad spike
                                                ll = ll+1;
                                            end
                                        else
                                            ll = ll+1;
                                        end
                                    end
                                    
                                    % Combine opto stim and spontaneous spikes                              
                                    curTrain  = sort([cumsum(spontISIs(:)); optoStim_jitter(:)]);
                                 
                                    curTrain(curTrain>spont_stop) = [];
                                    maskOpto = ismember(curTrain, optoStim_jitter);
                                    maskRefract = [0; diff(curTrain)<(minISI-eps)];
                                    
                                    % Delete any spikes that coincide within 0.1 ms
                                    maskCoinc = [0; diff(curTrain)<0.1];
                                    
                                    % Delete spontaneous spikes that violate
                                    % refractory period
                                    curTrain((maskRefract & ~maskOpto) | maskCoinc) = [];
                                    totalTrainM(mm,1:length(curTrain)) = curTrain;
                                    
                                    if any(diff(totalTrainM(mm,:)) < 0.1); error('All spike times must be monotonically increasing!');  end
                                    if size(totalTrainM,2) ~= (nSpontSpk+nOptoSpk); error('Check size of totalTrainM'); end
                                    
                                end
                                
                                %Set the parameters of interest values in para.hoc file
                                p.randomiserSeed = randi(5000);
                                p.vecL = size(totalTrainM,2);
                                p.strFilePrefix = curPath;
                                
                                % Save the params and PC spike traim
                                SS_trial = struct;
                                SS_trial.p = p;
                                SS_trial.totalTrainM = totalTrainM;
                                
                                if ~exist(fullfile(curPath, 'params.mat'),'file')
                                    % Create folder and delete any old files
                                    mkdir(curPath);
                                    save(fullfile(curPath, 'params.mat'),'-struct','SS_trial')
                                end
                                                                
                                % Write stimulus train for NEURON
                                dlmwrite(fullfile(curPath, 'PC.txt'), totalTrainM, 'delimiter', ' ');
                                pause(.5);
                                
                                % Write parameters for NEURON
                                sim_filepath = sprintf('%s_%s.hoc',...
                                    folderName, subfolderName);
                                writeParams(p, sim_filepath, 'DCN_simulation.hoc');
                                
                                % !!!!!!!!!!!!!!!! Run the simulation !!!!!!!!!!!!!!!!
                                system(['neuron  -nogui ' sim_filepath ' > output.txt']); % '-nogui to run in background
                                
                                % Load the DCN spike times to check if done
                                curr_excin = [];
                                while isempty(curr_excin)
                                    try
                                        curr_excin = load(fullfile(curPath, ExcInputIDs_filename));
                                        curr_trace = load(fullfile(curPath, 'trace.dat'));
                                    catch; end
                                    pause(.5);
                                end
                                curr_ap = load(fullfile(curPath,ap_filename));
                                
                                % Delete the .hoc file
                                fclose('all');
                                delete(fullfile(filepath_curr,sim_filepath))
                                
                                % If saveTraces==0, delete trace
                                if ~save_traces; delete(fullfile(curPath, 'trace.dat'));
                                    delete(fullfile(curPath, 'time.dat'));
                                end                                
                                pause(1)
                                
                                toc
                            else
                                curr_ap = load(fullfile(curPath, 'ap.dat'));
                                SS_trial = load(fullfile(curPath, 'params.mat'))  ;
                                try
                                curr_trace = load(fullfile(curPath, 'trace.dat'));
                                catch; end
                                p = SS_trial.p;
                                totalTrainM = SS_trial.totalTrainM;
                            end
                            
                            if ploton
                                % Plot histogram of all the PC spikes
                                figure(hf_hist); hold on; subplot(length(frs),length(irr_list), (ii-1)*length(irr_list)+jj)
                                cla; h = histogram(totalTrainM(:),0:spont_stop,'FaceColor',c(irr_list(jj),:),'EdgeColor',c(irr_list(jj),:),'FaceAlpha',1);
                                ylabel([num2str(frs(ii)) ' Hz'])
                                box off; linkaxes(findall(gcf,'Type','Axes'));
                                xlim([0 spont_stop]);
                                if ii==1 && jj==1; ylims = [0 max(h.Values)*1.1]; end;
                                ylim(ylims);
                                
                                % Add the DCN spike times
                                hold on; subplot(length(frs),length(irr_list), (ii-1)*length(irr_list)+jj);
                                plot(curr_ap, ylims(2)*.8*ones(size(curr_ap)),'r.')
                                
                                % Plot the total DCN spike rate
                                figure(hf_means); hold on;
                                DCN_rate = nnz(curr_ap>stim_start & curr_ap<(stim_start+stim_duration))/(stim_duration/1000)
                                plot(frs(ii)+randn, DCN_rate,'o','Color',c(irr_list(jj),:));
                                xlabel('Stim rate (Hz)');
                                ylabel('DCN rate (sp/s)'); 
                                
                                % Plot the GABA conductance
                                try
                                figure; subplot(311); plot(curr_trace(:,1))
                                subplot(312); plot(curr_trace(:,2)*1000); ylabel('GABA')
                                subplot(313); plot(curr_trace(:,3)); ylabel('Depression')
                                catch; end
                            end
                            
                        end     % end frequencies ii
                    end    % end irregularities jj
                end     % end trials  kk
                %%%%%%%%%%%%%%%%%%%%% END -- Loop through all the trials -- END %%%%%%%%%%%%%%%%%%%%%%%%                                           
        end
    end
end
