# Supplementary material for: Cerebellar Purkinje cells control eye movements with a rapid rate code that is invariant to spike irregularity
Source: eLife. 2019 May 3;8:e37102. doi: 10.7554/eLife.37102 (PMC6499540; doi:10.7554/eLife.37102)
Supplement: Source code 7. [file elife-37102-code7.zip › README.txt]

Run 'main_run.m' to set parameters and call the NEURON model

For instructions on downloading and installing NEURON: 
https://www.neuron.yale.edu/neuron/
