# Supplementary material for: Cerebellar Purkinje cells control eye movements with a rapid rate code that is invariant to spike irregularity
Source: eLife. 2019 May 3;8:e37102. doi: 10.7554/eLife.37102 (PMC6499540; doi:10.7554/eLife.37102)
Supplement: Source code 7. [file elife-37102-code7.zip › SK.mod]

TITLE Small conductance calcium dependent potassium current (SK) of deep cerebellar nucleus (DCN) neuron
COMMENT
    This channel's conductance is affected by the calcium concentration which
    has been accumulated through the CaHVA channel and kept track of by CaConc.mod.
    Calcium entry through the CaLVA channel is kept track of by CalConc.mod
    and doesn't affect the SK channel.
    Translated from GENESIS by Johannes Luthman and Volker Steuber. 
ENDCOMMENT
 
NEURON {
	SUFFIX SK
	USEION ca READ cai VALENCE 2
	USEION k READ ek WRITE ik
	RANGE gbar, z, ik
	GLOBAL qdeltat
}
 
UNITS { 
	(mA) = (milliamp) 
	(mV) = (millivolt)
	(molar) = (1/liter)
	(mM) = (millimolar)
}
 
PARAMETER { 
    qdeltat = 1
    gbar = 1e-5 (siemens/cm2)
} 

ASSIGNED {
	v (mV)
	ek (mV)
	ik (mA/cm2) 
	cai (mM)
	zinf 
    tauz (ms) 
} 
 
STATE {
	z : calcium-dependent activation variable
} 

INITIAL { 
    rate(cai)
    z = zinf 
} 
 
BREAKPOINT { 
    SOLVE states METHOD cnexp 
	ik = gbar * z * (v - ek)
} 

DERIVATIVE states { 
	rate(cai) 
	z' = (zinf - z) / tauz
} 

PROCEDURE rate(cai(mM)) {
	TABLE zinf, tauz FROM 0 TO 0.01 WITH 300
    zinf = cai*cai*cai*cai / (cai*cai*cai*cai + 8.1e-15) : 8.1e-15 is the result of (3e-4)^4

    if (cai < 0.005) {
        tauz = 1 - (186.67 * cai)
    } else {
        tauz = 0.0667
    }
    tauz = tauz / qdeltat
} 
