# Supplementary material for: Cerebellar Purkinje cells control eye movements with a rapid rate code that is invariant to spike irregularity
Source: eLife. 2019 May 3;8:e37102. doi: 10.7554/eLife.37102 (PMC6499540; doi:10.7554/eLife.37102)
Supplement: Source code 7. [file elife-37102-code7.zip › stim/irregStim_CV05_100Hz_random.txt]

0
7
22
30
39
42
57
67
77
83
88
95
105
116
139
165
171
175
184
198
209
215
223
232
237
242
251
259
276
287
296
304
316
330
345
357
360
375
383
397
406
411
421
433
443
450
460
463
483
495
0
17
27
38
47
62
65
70
83
92
97
102
111
126
136
140
154
163
174
186
197
211
234
240
253
257
269
289
294
307
313
324
328
331
341
344
364
374
383
387
392
406
412
416
424
437
442
453
461
468
0
22
28
41
47
57
74
83
94
97
108
117
135
142
149
160
167
183
200
213
222
227
232
248
253
261
264
272
290
297
314
325
342
346
356
360
374
380
392
397
408
420
428
437
440
446
456
474
487
492
0
11
19
22
33
36
45
53
66
75
80
91
98
104
118
134
140
147
167
175
186
199
209
214
218
228
243
260
266
279
298
306
322
327
332
343
347
355
358
373
379
397
410
416
421
442
456
462
478
489
0
5
11
18
21
32
38
62
78
95
100
103
113
132
143
147
165
173
179
182
194
197
208
211
223
231
236
246
253
263
270
274
285
293
313
322
333
345
357
369
387
398
412
419
433
444
449
454
468
483
0
6
13
18
26
33
45
61
85
94
100
105
109
114
125
132
145
160
169
194
210
218
222
241
254
262
273
281
287
292
300
314
317
322
328
340
349
354
370
382
387
403
410
419
425
434
442
456
462
475
0
3
8
31
35
48
54
62
70
92
97
102
111
127
141
150
164
181
195
206
221
230
236
242
248
257
267
274
289
300
305
311
316
326
342
350
360
370
378
383
393
403
413
433
436
461
468
482
492
497
0
8
23
40
44
53
58
68
86
90
96
104
114
121
130
150
170
180
197
204
211
236
249
255
263
274
284
289
298
308
325
331
341
352
360
364
374
383
398
404
407
414
431
435
443
451
469
479
487
492
0
11
22
32
39
55
67
71
81
89
96
100
123
130
141
144
150
160
173
182
199
208
226
242
246
258
273
279
286
296
308
322
329
333
337
345
354
358
364
371
385
392
401
410
420
432
443
469
482
498
0
4
24
42
46
62
76
85
89
105
117
130
137
149
163
170
183
191
195
211
221
224
242
251
259
268
277
282
295
299
311
323
332
336
341
357
373
391
403
411
418
426
429
438
445
458
475
481
485
488
0
21
29
38
54
66
76
86
96
106
110
118
127
148
154
160
174
180
183
190
199
206
210
220
223
237
242
251
259
262
272
280
287
293
309
326
336
343
349
358
364
383
395
402
415
420
436
455
464
486
0
10
21
26
35
42
45
57
65
83
92
107
112
117
147
162
168
174
182
201
208
221
230
237
247
254
259
272
284
291
297
307
312
319
326
335
346
355
366
369
383
397
404
416
429
436
443
447
468
478
0
4
22
32
46
54
67
77
90
97
106
111
116
124
147
163
178
197
201
205
217
224
227
233
245
250
256
275
284
291
302
307
322
332
342
353
360
367
372
387
398
404
414
427
433
438
448
463
467
472
0
14
25
36
47
51
66
74
77
80
90
103
110
119
124
132
147
155
167
181
185
200
218
224
228
235
243
250
256
262
271
281
296
319
343
350
358
367
377
382
392
403
406
413
428
433
444
450
461
467
0
9
24
42
51
61
66
74
84
98
104
117
129
134
145
150
166
169
181
188
198
204
218
238
247
250
261
272
279
282
292
312
322
340
354
366
372
380
385
408
413
419
429
435
443
447
460
464
468
479
0
6
12
19
35
57
71
77
81
88
96
100
108
126
142
147
150
165
171
179
185
201
207
219
225
246
257
270
277
287
292
304
312
322
342
346
359
370
380
387
397
414
421
434
438
446
460
469
480
498
0
8
18
32
37
42
53
65
76
80
90
97
117
123
129
143
149
164
169
194
200
203
216
223
237
243
258
273
279
288
291
304
311
316
330
342
345
351
356
363
375
384
392
404
414
427
446
451
459
469
0
17
37
43
50
64
73
76
83
92
100
109
114
118
131
135
138
145
152
162
171
180
197
202
213
225
232
237
252
260
272
281
295
308
312
319
327
343
358
374
388
393
410
421
425
446
456
472
480
484
0
3
12
18
26
42
46
53
74
85
96
109
125
138
150
158
165
180
183
196
211
218
226
229
234
241
250
253
264
269
274
287
294
308
318
336
340
346
365
373
377
384
391
407
429
437
442
452
463
484
0
8
14
20
42
51
61
66
72
86
100
107
115
122
125
131
140
144
153
159
173
183
202
208
217
221
231
241
257
271
282
288
299
308
328
340
352
380
394
407
417
432
438
448
453
457
470
474
479
492
0
22
28
36
39
46
64
70
77
88
95
106
117
127
140
150
160
172
187
194
202
208
217
222
236
247
261
265
270
278
299
304
312
317
326
335
341
352
361
379
391
400
407
414
439
444
449
459
464
472
0
3
6
10
22
28
37
44
53
60
69
77
86
97
107
113
118
134
144
156
182
192
203
207
228
237
246
255
258
276
289
304
316
328
336
354
365
376
382
392
395
401
406
419
429
443
456
459
471
480
0
17
21
27
32
41
50
57
63
66
73
88
98
106
118
125
135
145
155
171
176
185
196
212
220
230
243
268
275
285
293
300
306
313
321
335
341
348
353
359
363
380
387
399
404
412
420
432
446
468
0
5
11
16
20
26
30
42
49
66
74
86
106
118
126
135
138
149
160
165
174
181
197
212
220
228
233
245
255
259
264
271
276
293
304
310
321
327
333
342
353
363
381
404
427
435
443
454
462
473
0
6
12
22
43
51
62
69
77
82
97
108
113
119
127
133
146
161
167
174
178
193
201
213
220
232
246
250
257
282
288
299
309
327
350
362
369
377
384
396
403
408
425
436
441
446
452
469
486
491
0
3
9
13
26
32
40
48
54
64
71
81
86
95
102
114
135
141
145
157
162
174
185
188
197
202
211
231
244
254
269
281
298
312
315
325
334
347
364
381
386
400
406
420
427
433
441
460
463
470
0
6
21
32
37
45
52
64
67
81
87
94
101
105
110
117
142
161
176
182
196
204
211
217
222
231
249
252
261
271
284
295
298
307
313
327
333
347
358
363
380
389
398
408
415
420
432
443
460
471
0
7
10
25
32
37
49
56
64
72
82
88
92
100
117
133
148
165
172
180
202
211
220
230
237
261
271
278
286
295
305
315
321
328
334
353
361
382
389
395
406
411
421
443
454
463
467
476
488
497
0
14
24
40
50
57
65
73
79
83
98
103
110
124
127
137
145
175
184
195
206
228
242
262
265
270
277
291
303
311
323
331
341
349
357
367
374
381
390
394
410
424
429
436
447
456
465
471
479
494
0
8
12
21
30
43
49
60
67
80
88
95
104
114
122
136
146
160
171
180
188
217
224
234
244
258
273
279
291
318
325
331
338
345
353
364
378
386
393
405
409
421
429
435
441
445
453
461
470
475
0
13
21
33
42
48
65
68
77
83
91
97
111
127
134
139
145
149
155
168
176
182
203
213
221
233
250
256
273
282
291
298
310
314
339
351
365
369
382
391
401
405
429
436
439
454
465
473
484
497
0
15
29
33
41
55
59
70
77
88
94
98
104
111
125
144
156
166
176
186
190
195
209
212
228
248
255
259
263
270
291
301
306
310
318
337
343
352
363
375
382
391
398
407
425
428
440
457
469
476
0
13
34
52
74
84
96
100
111
115
130
134
140
148
158
180
183
204
211
217
223
231
237
250
259
264
268
275
280
291
303
311
317
325
329
337
349
366
372
386
398
409
419
430
436
455
462
466
478
493
0
12
17
39
53
61
75
86
93
113
123
136
144
156
172
175
182
189
194
206
218
222
226
238
244
249
261
264
271
279
293
311
323
331
343
351
369
394
403
409
418
425
433
444
447
450
459
476
486
491
0
11
22
27
57
78
82
87
94
103
120
124
132
146
153
159
169
177
187
203
218
228
235
251
269
289
296
302
313
318
326
335
344
360
373
390
400
408
420
424
427
438
449
456
465
476
481
487
491
499
0
18
28
43
58
64
79
87
93
106
109
117
125
129
133
150
162
165
171
188
198
205
215
227
233
239
244
250
254
260
268
278
293
300
317
334
343
350
366
370
378
391
395
405
415
422
433
440
461
468
0
7
16
37
44
53
61
75
83
97
102
106
126
143
147
162
169
174
184
194
206
213
226
233
240
244
261
273
279
283
290
303
315
323
336
354
361
372
380
385
408
417
429
436
450
455
462
465
476
492
0
17
21
32
38
45
53
76
85
90
97
110
114
128
138
153
157
164
171
177
186
195
201
218
227
238
245
253
261
266
274
283
303
312
333
340
347
356
367
388
393
404
411
425
429
437
448
458
462
476
0
4
14
19
26
33
47
69
82
85
89
98
110
113
129
148
163
176
183
190
202
211
217
227
235
239
254
270
277
284
292
300
310
325
337
342
347
358
377
395
399
412
420
425
433
449
467
471
476
491
0
16
27
42
46
51
73
86
100
104
121
128
143
154
157
172
189
195
211
219
230
233
238
243
249
257
271
281
291
298
307
324
327
333
348
356
363
371
387
392
395
406
423
446
456
467
476
482
492
495
0
9
21
33
47
61
75
81
86
99
113
117
123
141
148
156
163
172
182
188
195
206
225
242
247
258
265
276
291
312
327
337
344
363
367
375
378
382
393
399
404
410
428
437
444
466
470
476
483
492
0
8
12
33
42
55
60
79
82
87
99
107
114
122
131
140
155
167
175
183
201
209
219
223
229
235
238
248
255
273
287
308
324
328
337
344
358
364
380
398
402
410
421
428
437
447
452
474
488
492
0
5
10
27
44
53
71
82
95
113
132
138
143
152
162
165
171
189
199
211
218
222
232
235
244
249
256
267
286
290
297
315
323
336
344
353
358
366
376
387
405
420
430
444
451
461
464
477
482
490
0
14
23
28
35
39
48
54
65
72
77
84
96
115
143
150
156
168
174
180
196
199
202
210
219
234
240
252
262
269
273
288
295
303
311
321
328
346
358
372
377
387
395
414
423
435
439
445
459
469
0
11
18
25
32
46
53
57
69
79
84
96
104
113
118
123
127
133
144
170
184
195
206
210
220
229
240
247
260
266
284
300
318
322
349
352
359
367
375
380
392
402
407
418
432
441
449
461
472
488
0
5
10
13
19
29
38
56
66
76
89
96
101
126
139
145
159
164
175
182
191
195
202
211
221
238
256
269
277
283
291
301
305
317
323
340
355
359
365
385
392
408
419
424
430
447
456
463
471
475
0
7
16
19
28
38
55
74
83
90
93
96
101
113
121
138
157
163
167
170
181
189
196
211
225
232
241
251
268
278
288
301
307
310
320
333
346
353
359
366
376
390
417
421
426
443
458
469
480
499
0
10
17
31
39
52
57
67
83
86
101
106
117
125
130
142
145
153
162
170
182
193
208
214
219
222
235
252
264
276
285
309
315
325
335
343
347
363
379
382
399
402
410
421
427
438
456
462
474
482
0
8
13
19
24
37
47
55
66
76
94
105
114
127
131
137
142
158
163
166
176
190
202
212
221
228
242
255
260
286
299
305
322
326
348
355
360
367
372
378
386
394
402
421
427
439
445
459
473
481
0
9
14
20
23
33
38
59
68
78
83
101
110
121
144
147
160
165
170
182
196
203
211
216
233
242
265
275
286
296
315
320
329
342
348
358
364
371
390
402
410
419
427
434
443
460
464
472
484
487
0
9
24
33
40
49
54
61
65
77
89
94
111
118
122
130
137
149
156
160
177
189
193
203
215
221
227
238
253
266
269
275
278
285
290
303
317
331
343
361
378
393
418
425
432
449
460
468
472
479
0
14
19
37
41
49
67
71
83
103
111
117
123
129
138
144
154
164
176
184
199
204
214
219
234
241
252
275
279
282
298
314
331
352
358
367
373
381
387
398
412
419
434
444
451
461
472
475
485
493
0
7
11
23
27
33
41
50
61
73
83
96
99
104
123
131
146
162
168
177
180
187
197
203
212
226
235
240
248
257
276
291
301
314
336
349
355
373
376
387
392
401
406
409
419
425
438
456
469
478
0
6
14
26
29
40
46
56
64
71
79
98
101
114
120
135
149
154
161
178
196
202
226
240
251
256
263
268
275
283
298
304
314
326
330
334
342
357
377
383
392
395
401
405
415
432
442
454
459
474
0
4
9
13
23
39
45
48
53
65
77
81
87
96
103
112
124
138
151
160
168
185
194
204
211
228
237
241
256
268
272
290
299
307
331
340
349
356
360
368
377
381
395
408
420
424
440
449
465
481
0
12
19
26
42
52
57
71
85
93
97
100
108
122
132
136
151
156
162
169
187
190
200
214
225
235
239
244
254
266
269
279
288
296
315
321
333
336
351
359
369
395
402
411
414
426
439
448
456
478
0
7
15
19
37
49
59
66
73
78
87
105
112
122
128
151
172
178
187
202
206
219
224
242
246
255
269
277
280
290
299
302
309
318
328
340
352
363
369
375
383
388
399
409
412
420
442
452
468
475
0
8
13
20
36
45
60
65
71
76
80
86
108
129
140
153
163
175
179
185
196
209
220
228
234
246
252
272
289
299
305
314
330
341
349
358
367
370
380
388
393
401
406
411
421
425
431
446
467
478
0
11
29
48
57
70
75
80
92
97
109
113
119
127
137
144
152
155
163
173
192
200
208
222
232
249
255
274
282
290
296
301
307
329
332
353
369
377
386
402
406
418
421
426
442
455
459
470
477
484
0
6
21
26
44
49
68
79
85
100
110
122
127
140
147
159
167
185
188
194
207
220
228
231
243
247
257
263
272
277
288
295
298
308
318
329
334
342
363
371
382
391
398
404
410
426
445
450
461
469
