# Supplementary material for: Cerebellar Purkinje cells control eye movements with a rapid rate code that is invariant to spike irregularity
Source: eLife. 2019 May 3;8:e37102. doi: 10.7554/eLife.37102 (PMC6499540; doi:10.7554/eLife.37102)
Supplement: Source code 7. [file elife-37102-code7.zip › stim/irregStim_CV05_100Hz_repeat.txt]

0
5
10
27
44
53
71
82
95
113
132
138
143
152
162
165
171
189
199
211
218
222
232
235
244
249
256
267
286
290
297
315
323
336
344
353
358
366
376
387
405
420
430
444
451
461
464
477
482
490
