# Supplementary material for: Cerebellar Purkinje cells control eye movements with a rapid rate code that is invariant to spike irregularity
Source: eLife. 2019 May 3;8:e37102. doi: 10.7554/eLife.37102 (PMC6499540; doi:10.7554/eLife.37102)
Supplement: Source code 7. [file elife-37102-code7.zip › stim/irregStim_CV05_10Hz_random.txt]

0
146
255
285
402
0
171
242
346
410
0
166
280
318
420
0
120
242
395
421
0
69
176
225
382
0
162
216
332
398
0
166
232
359
420
0
64
225
353
403
0
67
156
330
403
0
52
125
225
391
0
160
202
299
386
0
77
193
361
415
0
132
176
335
416
0
102
270
346
404
0
38
134
290
417
0
38
121
259
389
0
60
210
336
387
0
35
154
252
410
0
107
200
243
405
0
154
217
344
394
0
78
129
291
400
0
103
157
323
394
0
55
217
345
408
0
147
177
309
417
0
120
243
376
399
0
72
187
342
386
0
174
264
340
404
0
89
165
334
394
0
162
269
331
389
0
163
238
346
399
0
97
251
356
390
0
94
260
310
396
0
102
189
241
411
0
121
194
356
400
0
108
270
302
414
0
149
290
322
420
0
124
271
376
408
0
180
246
314
410
0
160
237
364
406
0
170
260
317
398
0
107
207
249
412
0
30
169
261
383
0
57
113
240
397
0
120
271
347
389
0
41
194
301
382
0
111
258
382
412
0
33
126
258
392
0
59
218
353
416
0
96
225
259
418
0
53
111
269
388
0
169
287
377
421
0
38
123
283
409
0
123
175
347
418
0
163
259
364
407
0
102
168
340
404
0
167
286
335
409
0
162
298
362
418
0
44
176
339
419
0
105
226
258
412
0
46
161
229
385
