# Supplementary material for: Cerebellar Purkinje cells control eye movements with a rapid rate code that is invariant to spike irregularity
Source: eLife. 2019 May 3;8:e37102. doi: 10.7554/eLife.37102 (PMC6499540; doi:10.7554/eLife.37102)
Supplement: Source code 7. [file elife-37102-code7.zip › stim/irregStim_CV05_110Hz_random.txt]

0
15
25
33
51
55
70
89
97
109
121
128
134
143
157
167
185
188
193
196
208
214
223
234
238
256
264
276
281
285
296
303
311
324
333
344
348
354
357
361
366
377
383
403
416
425
428
437
443
454
470
474
478
489
492
0
23
44
52
61
67
78
96
102
111
119
122
134
139
142
151
159
173
181
190
197
209
224
230
237
248
258
275
283
296
300
312
322
328
334
341
344
351
359
365
371
376
382
392
399
406
418
425
432
441
449
463
466
483
494
0
9
19
23
30
33
38
42
52
63
68
79
85
91
99
117
126
133
142
147
152
161
183
192
204
220
223
234
239
250
259
266
274
287
306
313
317
329
336
343
352
357
367
370
376
386
396
400
413
420
427
433
440
455
470
0
21
28
33
39
51
64
72
75
78
83
91
104
110
114
117
121
128
136
147
158
166
182
193
204
216
222
228
237
250
262
271
274
279
294
302
305
322
326
334
343
350
365
374
378
382
402
412
420
429
444
459
462
467
470
0
4
14
24
32
38
50
53
63
72
76
83
94
97
107
120
125
140
144
154
167
174
182
192
203
206
215
222
229
232
236
245
259
264
272
276
280
296
305
317
321
332
347
351
355
367
380
389
401
424
443
466
476
489
493
0
8
21
28
32
44
57
67
87
97
102
106
113
119
122
130
141
146
151
154
158
161
164
171
178
195
205
220
224
234
244
249
258
266
275
290
306
309
318
326
340
360
366
374
383
395
409
418
430
435
442
460
463
472
479
0
6
17
23
32
35
43
48
63
74
79
87
91
98
102
119
133
146
155
166
184
192
200
208
215
230
239
255
258
269
282
297
302
309
315
330
343
349
352
355
365
373
376
379
397
401
411
419
431
440
446
453
459
468
476
0
5
14
30
34
42
57
63
66
73
90
94
100
111
126
137
148
152
161
168
178
189
198
207
212
217
224
230
233
253
257
260
263
271
281
284
294
308
315
324
335
341
353
357
363
375
384
396
402
410
427
434
453
458
469
0
3
13
23
32
46
49
53
65
69
75
83
86
105
112
115
125
132
137
155
163
173
183
190
196
206
212
219
223
237
250
256
266
270
285
301
316
328
348
352
364
372
377
389
395
418
424
430
437
447
450
456
469
480
494
0
5
25
38
44
50
57
76
91
96
104
113
128
134
144
148
155
171
179
182
185
194
200
215
225
235
241
256
264
272
276
287
296
304
311
315
324
338
341
347
371
388
400
408
411
422
429
433
440
446
452
465
471
481
491
0
6
15
18
34
55
65
68
71
80
84
94
103
116
122
127
133
140
147
158
167
176
184
193
199
208
213
225
235
245
248
253
260
269
282
289
300
308
318
327
352
364
374
379
394
401
419
425
438
445
454
458
475
484
490
0
18
25
30
39
46
49
56
62
70
83
92
98
117
121
126
134
139
161
175
190
200
214
221
229
233
238
247
262
269
279
294
308
316
322
335
338
345
356
366
373
392
395
410
414
422
425
429
443
449
453
460
468
485
499
0
13
18
22
31
36
44
51
61
67
73
102
106
118
123
138
152
162
173
184
191
197
200
210
215
236
245
251
265
274
282
288
298
303
314
321
328
331
337
348
355
363
370
378
386
393
401
412
420
427
435
448
463
467
475
0
11
18
27
41
48
53
61
64
69
76
82
85
100
104
110
121
130
139
145
152
159
170
176
186
191
209
224
231
244
255
262
270
274
280
298
315
330
335
344
357
362
375
384
396
409
415
420
442
445
457
474
485
493
496
0
7
17
22
29
39
54
62
69
78
85
90
97
101
115
120
128
151
157
166
171
180
189
197
207
212
218
224
227
238
249
258
266
279
306
314
327
333
338
349
354
360
369
390
396
409
414
420
428
436
442
449
464
473
484
0
15
31
35
49
55
63
77
85
100
105
116
122
126
130
138
162
171
179
192
196
203
210
221
236
242
251
258
264
274
288
293
311
318
322
330
336
351
358
362
368
374
385
402
406
411
423
432
435
441
454
459
472
485
494
0
3
12
27
38
49
61
76
85
92
98
113
116
122
131
141
145
164
174
180
190
195
205
215
225
234
239
247
268
278
292
299
304
311
316
323
327
332
337
341
352
367
374
394
405
411
416
424
435
438
447
454
468
476
495
0
8
15
27
39
45
51
55
60
68
73
81
101
108
128
137
143
149
169
182
190
193
205
212
230
236
244
253
258
263
269
274
282
286
301
320
332
341
349
357
367
380
388
394
397
408
423
427
443
447
457
466
470
477
486
0
14
21
38
41
53
59
64
80
89
105
108
120
131
148
165
175
182
194
203
207
213
216
222
226
231
242
251
264
272
275
290
299
304
323
336
343
348
357
363
366
370
383
392
406
413
428
440
451
462
481
486
491
495
499
0
4
23
28
36
48
65
73
80
95
100
106
114
120
143
150
158
166
184
189
199
209
215
224
232
236
241
246
254
265
269
273
284
287
300
307
324
330
337
349
357
370
378
387
396
408
427
438
445
449
458
462
467
476
483
0
7
12
23
41
47
56
66
77
86
92
114
131
135
153
156
165
180
195
210
216
228
240
249
252
260
269
285
295
299
305
318
327
342
347
353
364
376
386
389
402
407
419
422
430
438
442
447
452
455
462
468
480
487
494
0
5
14
25
38
42
50
60
68
79
94
99
111
115
123
143
151
165
178
181
184
194
198
203
210
215
233
243
251
271
281
286
295
308
311
325
332
337
343
351
359
362
376
387
398
406
419
434
442
445
451
460
467
472
477
0
15
25
33
41
53
59
63
69
76
84
90
100
124
140
147
153
159
167
170
189
199
211
218
226
240
255
259
270
273
276
280
284
296
301
306
320
329
334
346
353
362
372
377
392
398
403
410
424
432
445
449
457
463
472
0
3
10
18
29
39
46
49
58
63
72
78
100
107
110
126
131
136
145
149
154
162
167
182
193
200
210
220
236
246
254
270
283
297
302
310
323
334
340
346
358
382
395
400
404
409
415
424
427
440
453
461
478
483
493
0
8
15
20
29
36
46
58
64
76
81
91
94
100
105
112
119
127
135
164
173
179
191
202
209
216
219
229
236
250
264
272
278
284
293
302
312
321
328
332
350
369
378
394
403
417
428
435
449
459
465
470
483
487
499
0
21
26
31
37
42
49
55
65
70
74
93
103
116
123
134
140
143
146
157
166
174
180
186
189
200
213
222
226
236
247
251
261
272
281
287
291
301
307
319
322
330
340
360
369
373
385
395
411
420
427
443
451
455
473
0
13
19
27
32
37
41
46
52
56
65
79
90
105
110
119
138
143
154
169
180
189
199
210
224
229
240
244
256
263
266
280
294
301
305
308
319
328
337
345
355
379
387
397
405
410
414
422
439
447
451
467
475
490
493
0
9
13
23
29
43
58
65
69
78
83
96
106
112
117
121
135
141
144
161
173
182
187
196
203
211
215
225
242
258
270
280
288
308
314
322
330
337
341
355
359
371
376
386
394
408
415
438
443
456
461
467
471
483
499
0
21
35
44
53
63
69
74
87
91
107
117
120
126
129
150
162
172
182
187
196
203
212
215
220
234
248
255
258
267
271
278
287
297
301
306
315
324
338
346
355
359
368
375
381
398
403
412
418
421
427
432
441
459
471
0
4
15
20
33
45
54
59
65
73
97
110
118
125
136
142
149
158
163
169
181
190
195
200
211
215
222
234
257
276
286
297
301
310
322
331
339
352
364
377
386
391
394
401
409
423
429
433
437
442
449
455
467
470
478
0
12
32
42
55
62
70
74
80
86
89
97
105
112
131
137
145
149
158
165
173
186
200
223
236
243
250
259
270
286
302
310
320
328
341
347
351
357
360
365
371
379
387
393
397
403
417
423
432
436
442
451
458
463
469
0
15
28
36
42
45
50
61
66
70
84
94
102
110
119
125
134
144
149
155
159
172
181
191
200
214
236
242
252
259
274
279
289
295
310
328
333
337
359
368
382
392
402
407
410
417
425
435
438
443
455
461
466
478
486
0
5
14
27
32
38
45
51
65
74
79
93
113
117
125
131
140
151
168
179
185
193
204
215
222
232
239
242
251
270
275
289
292
297
306
314
330
342
360
375
380
390
403
407
418
426
440
444
452
462
465
469
486
492
498
0
23
33
41
44
51
64
77
85
89
96
103
107
111
122
140
154
164
169
177
192
204
209
218
229
236
245
254
264
268
273
290
295
299
306
315
337
347
355
365
375
392
407
415
420
426
435
442
446
451
457
471
474
480
489
0
11
21
29
36
43
53
57
61
71
89
103
110
119
130
140
149
154
171
179
197
202
218
233
239
246
252
267
278
286
300
303
314
320
323
335
340
344
348
353
359
365
378
381
388
406
414
426
433
437
450
456
462
477
485
0
10
13
19
28
36
42
58
68
76
82
89
97
105
108
123
141
148
151
155
160
165
176
183
195
199
208
212
223
228
239
251
261
271
281
290
299
303
315
333
336
344
361
370
378
389
399
425
429
433
442
453
459
466
474
0
8
16
26
35
48
63
69
77
85
90
96
110
129
135
140
148
152
161
166
169
177
184
188
195
199
204
217
223
229
236
243
251
256
260
275
286
301
310
321
330
341
344
350
368
375
394
412
431
436
447
453
460
467
472
0
7
18
25
36
47
51
63
66
81
91
100
106
121
126
138
144
150
161
167
173
182
196
205
209
221
229
236
247
257
265
288
297
304
307
312
330
343
350
354
360
363
375
390
407
411
416
431
437
441
446
449
457
462
469
0
7
14
29
36
41
52
59
76
92
109
119
128
132
136
147
155
166
173
178
185
205
210
219
231
236
246
260
275
280
289
294
305
313
327
332
339
348
354
357
363
376
381
385
391
397
402
415
422
446
453
457
467
483
488
0
5
11
19
31
46
52
63
68
78
84
97
107
113
123
132
137
151
157
161
172
176
189
206
221
224
230
248
255
262
270
278
282
293
301
309
315
322
329
337
340
350
371
386
401
404
409
418
423
434
446
467
477
486
494
0
16
37
41
45
58
63
68
80
92
104
108
111
114
129
138
147
157
161
167
178
188
197
211
219
224
236
243
248
255
266
275
278
287
293
307
313
330
336
348
359
366
370
381
390
399
404
418
429
452
457
470
477
481
495
0
9
20
28
32
35
46
52
75
80
91
96
101
111
119
133
137
160
164
170
186
190
200
209
225
230
237
248
256
263
278
282
291
295
302
306
320
332
340
345
362
374
380
393
398
408
415
420
433
440
450
456
464
478
481
0
6
25
37
45
56
61
68
73
76
82
88
97
118
126
129
141
151
162
179
190
194
199
209
225
233
239
244
253
258
267
285
295
300
316
319
328
333
342
351
355
376
381
389
403
417
422
436
441
455
464
473
477
493
497
0
9
17
27
30
44
60
68
78
92
99
105
124
127
135
142
153
159
163
166
177
183
200
207
215
221
230
253
259
262
271
282
288
295
307
311
315
332
343
351
357
360
368
378
386
393
404
411
418
425
429
440
456
462
471
0
8
14
19
29
43
47
58
64
78
84
89
102
107
122
126
131
137
156
166
174
179
192
200
205
213
219
232
242
254
258
262
269
274
282
289
298
305
312
317
329
338
356
368
378
386
406
418
426
430
438
443
448
468
482
0
6
23
35
42
66
69
79
88
98
102
108
123
133
138
150
172
184
194
200
210
222
233
243
250
255
259
267
282
294
299
305
313
318
326
332
339
348
354
371
382
389
409
412
424
428
435
438
447
451
464
473
481
487
492
0
14
19
32
35
40
46
49
59
70
76
87
95
110
120
124
136
140
143
158
166
170
182
189
202
214
221
228
239
246
260
263
271
279
285
292
300
322
331
337
341
349
359
382
390
410
422
430
443
448
451
456
462
472
479
0
7
11
22
38
48
54
57
73
92
95
98
101
117
121
127
134
142
151
155
159
173
178
183
190
195
202
209
212
225
231
238
246
250
259
276
288
296
310
321
332
345
363
371
377
384
396
411
425
433
438
453
465
474
478
0
9
15
23
31
47
50
61
73
77
86
89
95
98
109
120
123
128
146
149
153
163
170
191
200
208
216
230
241
251
255
264
281
293
300
306
322
342
360
369
382
391
398
405
411
416
433
440
445
454
462
466
474
489
497
0
9
20
24
32
43
48
57
66
75
84
90
97
104
113
121
131
139
144
153
163
167
184
191
196
222
231
235
254
263
279
286
293
304
310
325
332
341
358
364
368
375
383
393
412
421
435
439
445
449
460
468
474
479
490
0
16
23
27
30
34
41
55
60
70
78
92
100
122
135
145
157
170
179
187
198
206
212
221
227
234
242
249
259
273
289
295
299
306
328
339
345
357
362
367
373
377
384
391
397
416
422
426
435
443
451
460
470
482
489
0
14
25
32
52
68
71
81
90
94
98
105
119
127
135
140
159
167
174
187
193
196
204
215
221
227
246
261
269
272
278
291
296
300
307
320
328
336
346
357
364
373
382
390
394
398
403
409
424
440
450
457
462
471
481
0
11
14
21
41
54
73
77
80
83
93
100
106
109
116
129
136
151
165
171
177
192
201
215
226
232
240
250
261
273
287
293
298
307
314
329
338
344
360
363
367
372
384
394
399
402
417
423
435
444
449
458
469
477
493
0
5
10
24
32
41
49
58
65
68
73
82
93
101
110
128
135
139
149
155
167
170
177
184
203
212
222
228
235
246
251
258
285
295
301
304
316
319
322
331
338
350
357
366
374
383
386
392
407
420
431
441
452
470
482
0
7
11
19
28
42
52
59
63
66
70
81
86
91
100
111
127
138
156
164
172
178
183
192
202
207
215
219
235
241
250
263
267
274
284
290
293
305
313
333
340
348
358
361
372
389
403
419
432
437
446
453
467
473
492
0
13
20
30
38
41
44
48
59
71
81
86
106
113
126
139
147
154
158
163
173
179
187
203
210
214
221
239
246
251
258
265
271
278
295
300
317
326
332
340
350
356
361
365
369
383
391
407
419
431
442
454
457
466
470
0
6
15
19
24
34
39
45
57
64
68
80
85
94
108
117
128
140
143
154
166
183
187
193
198
210
214
220
241
251
257
271
274
281
291
311
322
326
335
341
358
363
367
377
385
396
404
418
431
441
446
455
466
471
490
0
12
17
29
36
56
59
70
74
80
83
89
101
104
114
125
132
144
148
159
180
193
198
207
219
227
249
260
275
283
293
302
307
312
320
327
339
350
367
371
376
385
395
413
416
421
431
440
443
446
452
460
468
475
483
0
5
18
21
26
39
47
63
74
86
93
101
111
120
126
141
151
164
176
183
188
196
207
217
228
232
237
241
250
253
256
273
284
292
298
308
324
329
346
352
359
364
369
392
402
410
420
427
434
439
450
456
465
470
474
0
4
18
28
31
36
49
58
61
73
82
93
98
103
110
118
131
138
155
164
168
171
190
193
208
227
230
244
258
272
276
287
296
300
316
320
332
344
350
356
360
370
383
394
406
410
417
426
435
447
456
463
470
480
492
