# Supplementary material for: Cerebellar Purkinje cells control eye movements with a rapid rate code that is invariant to spike irregularity
Source: eLife. 2019 May 3;8:e37102. doi: 10.7554/eLife.37102 (PMC6499540; doi:10.7554/eLife.37102)
Supplement: Source code 7. [file elife-37102-code7.zip › stim/irregStim_CV05_110Hz_repeat.txt]

0
5
25
38
44
50
57
76
91
96
104
113
128
134
144
148
155
171
179
182
185
194
200
215
225
235
241
256
264
272
276
287
296
304
311
315
324
338
341
347
371
388
400
408
411
422
429
433
440
446
452
465
471
481
491
