# Supplementary material for: Cerebellar Purkinje cells control eye movements with a rapid rate code that is invariant to spike irregularity
Source: eLife. 2019 May 3;8:e37102. doi: 10.7554/eLife.37102 (PMC6499540; doi:10.7554/eLife.37102)
Supplement: Source code 7. [file elife-37102-code7.zip › stim/irregStim_CV05_120Hz_random.txt]

0
11
17
27
37
45
51
57
64
77
81
87
100
120
126
135
156
163
170
175
186
193
202
208
219
226
229
235
239
251
259
264
276
281
290
303
306
313
326
330
338
344
349
353
360
367
379
382
392
401
405
419
423
429
441
445
450
463
468
480
0
5
21
26
35
57
64
77
85
88
101
112
127
135
141
155
163
172
175
179
190
196
206
210
215
220
229
238
242
247
255
264
270
274
280
286
293
299
314
320
323
331
339
358
367
373
385
392
397
407
415
427
432
444
452
456
466
470
475
482
0
6
11
18
22
25
33
41
47
63
67
74
79
82
98
105
118
122
137
148
166
183
197
207
220
233
245
252
261
273
281
284
289
293
301
311
325
333
342
348
355
360
367
372
377
382
389
396
411
416
429
433
439
446
451
455
461
472
484
490
0
11
17
21
25
41
57
68
78
86
102
111
116
124
134
142
148
153
161
178
189
199
212
218
224
230
236
242
253
258
262
268
272
281
291
308
323
330
335
342
346
355
363
368
390
394
399
404
408
413
420
423
430
436
442
457
467
475
484
494
0
11
26
39
44
49
53
56
69
85
90
96
102
112
116
131
135
143
150
155
167
175
182
185
189
195
204
209
225
232
243
250
255
261
270
277
281
285
289
300
312
328
335
345
350
354
368
378
400
405
410
416
427
432
450
465
473
481
487
493
0
11
24
38
41
51
61
68
77
89
94
104
111
115
126
140
157
161
176
193
199
204
214
218
228
242
251
267
276
281
298
306
312
315
324
330
335
342
349
353
356
362
367
376
387
399
405
415
418
423
427
433
436
444
456
461
468
482
485
492
0
4
10
13
25
30
47
59
62
74
79
82
94
97
118
124
131
140
145
154
161
168
177
186
196
201
224
232
237
246
253
265
274
279
284
289
305
310
318
330
337
348
361
368
375
381
386
394
404
407
418
428
432
435
443
456
467
481
485
491
0
6
13
16
28
33
38
44
51
54
63
70
81
84
91
112
126
132
136
143
150
159
168
181
192
196
208
211
219
223
230
242
249
257
267
272
279
284
291
302
321
326
334
347
359
371
388
393
401
411
423
431
435
439
451
455
458
466
477
485
0
16
19
24
29
33
39
53
59
66
75
80
88
96
104
107
122
130
137
141
144
158
167
170
188
201
207
217
223
241
252
255
266
277
282
290
294
299
310
327
340
348
355
361
371
374
381
390
393
399
403
419
426
430
438
450
460
469
476
495
0
6
14
24
30
41
47
59
64
68
78
83
99
102
106
111
116
129
136
151
156
161
180
186
197
202
209
215
218
224
227
234
253
260
271
281
292
302
312
318
321
329
336
350
356
361
375
383
388
397
405
414
423
434
445
449
461
465
475
478
0
6
14
23
35
51
56
65
76
92
100
110
114
119
124
132
138
142
150
155
159
170
175
193
200
207
215
230
246
251
262
267
279
290
295
300
304
315
322
331
343
354
360
363
368
371
375
382
394
399
403
406
419
429
442
447
463
467
480
494
0
6
16
24
28
44
54
59
76
88
104
108
119
126
139
152
155
170
177
187
199
204
207
211
220
224
231
247
253
260
263
272
278
287
295
304
320
333
348
356
362
367
372
380
394
400
403
407
413
417
431
442
447
455
461
468
476
479
488
496
0
9
15
24
36
51
61
64
84
87
100
107
112
124
127
133
136
145
157
160
164
169
183
193
213
224
232
247
254
264
272
275
283
293
303
311
314
322
329
347
361
376
382
390
396
399
403
410
415
418
425
435
443
450
459
467
470
473
481
490
0
9
13
23
28
41
48
54
59
63
69
74
78
89
103
112
119
125
134
142
156
167
175
185
195
204
215
223
237
242
250
264
271
277
288
305
311
323
326
332
338
346
350
359
373
392
411
416
426
430
435
439
453
457
460
465
479
483
487
495
0
8
27
36
45
54
63
67
72
80
85
92
95
100
104
109
115
128
134
142
150
161
168
173
182
197
208
211
222
230
237
246
249
266
269
280
287
301
304
313
322
334
337
353
360
367
380
387
395
399
403
411
416
427
434
444
448
458
480
488
0
3
7
12
21
25
28
39
47
58
63
66
73
88
96
101
106
117
122
129
140
155
159
162
166
169
181
188
191
194
210
217
222
234
243
249
252
264
270
275
288
299
306
314
332
346
360
372
380
390
394
401
416
423
428
434
438
449
463
472
0
8
17
25
40
46
53
61
66
73
80
94
105
119
128
147
154
169
173
186
200
207
220
227
234
237
240
244
251
265
276
282
289
298
301
310
315
319
322
337
342
346
349
354
359
369
373
380
396
404
412
418
427
430
433
441
447
450
466
480
0
4
7
14
21
43
50
68
79
83
86
95
106
119
131
145
150
156
161
169
181
187
193
210
222
226
231
236
243
252
266
272
277
284
287
298
310
313
320
325
338
345
356
371
375
384
387
392
400
405
409
419
430
436
442
449
465
469
478
492
0
8
14
17
28
39
58
64
81
86
92
110
124
131
138
146
153
159
178
183
189
195
209
215
221
242
251
257
261
266
272
283
288
294
303
308
311
320
327
331
343
351
361
369
375
387
392
397
406
413
420
426
433
440
450
458
468
478
482
488
0
5
22
34
47
56
60
68
72
80
92
95
105
108
128
137
154
162
171
174
186
191
197
204
208
215
219
223
232
240
243
256
272
277
280
285
290
296
307
315
318
328
333
336
346
356
365
369
377
385
395
407
423
427
432
437
444
453
468
474
0
16
21
26
31
36
43
48
60
69
78
93
100
120
123
132
136
142
148
159
174
179
183
189
196
201
211
223
230
237
252
257
264
271
276
282
289
296
307
316
321
330
340
357
372
389
393
400
406
413
419
438
441
450
461
469
474
482
486
494
0
15
20
23
28
39
51
63
71
80
86
89
94
98
103
120
125
135
141
147
158
165
175
184
200
222
227
233
238
246
254
263
272
282
294
305
316
331
335
345
350
355
368
371
378
383
389
392
397
403
411
418
426
431
437
448
451
455
465
472
0
11
19
22
30
34
40
49
53
57
71
74
79
82
86
91
103
112
120
134
139
143
154
165
169
177
190
199
208
214
219
225
234
250
255
263
279
291
308
313
316
325
331
338
345
354
358
361
368
379
386
404
416
425
428
442
459
464
467
474
0
21
30
36
50
62
74
78
89
97
104
112
118
129
143
152
166
172
179
186
191
197
200
207
220
230
235
244
250
262
277
285
296
300
304
307
310
315
321
325
329
334
344
348
352
357
363
369
375
379
391
394
403
421
432
440
451
458
463
469
0
12
15
25
30
33
38
44
52
61
66
79
84
94
103
113
126
141
144
148
155
161
167
175
185
194
201
208
214
217
226
231
240
245
255
263
277
291
303
312
321
339
346
355
359
365
368
375
378
391
396
409
412
428
444
448
452
463
470
475
0
7
28
38
43
49
61
65
74
80
86
92
103
111
121
130
138
141
144
154
161
172
177
182
191
195
210
219
224
227
233
245
248
258
271
275
281
295
311
316
323
327
335
340
354
370
376
379
392
401
412
417
432
438
442
458
470
480
485
489
0
5
13
18
25
41
53
68
77
90
102
114
117
120
126
132
136
141
147
160
164
183
195
203
211
222
227
233
239
249
260
267
274
283
289
296
305
308
315
322
329
338
342
357
366
379
382
395
405
415
423
434
440
444
466
469
474
480
489
498
0
3
11
21
32
43
53
62
69
77
84
95
109
115
122
129
139
142
161
167
174
180
197
202
212
222
230
240
254
259
266
272
281
286
291
300
305
309
313
324
329
338
347
354
357
376
391
397
401
406
418
421
429
435
455
460
467
473
481
495
0
3
16
21
28
39
44
59
68
73
81
86
90
99
113
119
127
133
142
154
160
166
169
175
179
185
203
208
215
219
223
234
246
261
272
284
287
302
307
316
320
327
340
344
360
375
381
386
389
396
402
411
418
421
438
443
454
461
474
487
0
4
14
21
37
43
47
56
61
68
72
85
100
111
114
126
132
139
149
156
164
168
174
188
199
208
213
217
221
226
230
236
241
246
258
264
291
300
311
322
328
337
346
349
355
371
377
383
392
404
409
423
428
435
438
448
458
468
474
484
0
5
13
21
28
34
40
46
59
64
70
85
90
94
99
112
115
120
123
135
144
150
155
159
163
172
177
180
191
201
213
217
225
236
244
250
258
267
277
286
289
295
303
313
320
323
331
341
349
354
378
386
401
412
417
425
436
447
461
469
0
9
13
20
26
35
44
56
60
70
81
87
99
113
117
130
145
150
175
179
182
187
198
204
211
214
225
231
237
248
258
270
274
282
286
295
299
302
308
314
319
326
333
337
343
347
352
368
375
382
396
400
408
418
421
433
444
449
463
470
0
5
9
18
26
39
44
54
60
66
74
95
104
126
132
142
147
151
155
163
168
176
180
185
192
199
205
211
224
243
248
261
267
275
282
292
300
304
315
320
329
339
350
353
362
371
378
381
389
396
404
412
415
435
443
449
455
462
469
473
0
8
17
23
30
38
45
53
66
70
73
81
91
113
123
127
130
136
148
155
163
167
175
178
189
200
206
220
237
242
246
254
266
285
294
306
309
318
323
336
342
349
358
369
384
390
394
400
405
411
415
419
422
428
431
437
445
454
466
479
0
6
12
21
34
44
51
59
64
81
86
93
103
106
121
127
141
144
161
165
173
176
185
188
195
200
204
207
218
223
234
241
251
258
262
266
271
287
298
306
315
320
325
343
355
364
373
387
392
400
404
416
424
428
439
445
454
464
471
475
0
7
15
18
29
35
40
51
58
67
79
82
87
91
96
104
109
125
129
141
151
163
182
187
193
198
207
211
216
220
226
233
243
252
264
279
287
300
315
318
338
346
352
362
369
373
377
387
391
399
417
421
427
430
438
444
454
460
467
475
0
4
15
29
40
48
55
65
87
93
96
103
111
118
121
129
146
157
172
189
194
206
212
226
232
237
243
248
251
254
268
279
286
293
301
307
318
336
345
354
364
369
374
379
389
396
404
411
415
424
430
437
441
447
460
466
475
479
488
493
0
10
14
23
27
34
50
59
71
76
80
89
97
102
107
119
126
142
151
160
165
172
176
183
194
220
230
237
246
254
265
274
280
283
290
304
308
312
316
324
334
338
349
361
366
369
376
379
393
403
411
420
425
428
435
442
452
462
472
477
0
8
14
19
27
37
41
52
56
67
72
80
84
97
108
115
121
128
135
144
157
162
166
173
177
183
191
199
204
207
212
229
240
252
269
276
279
285
289
311
326
338
344
350
356
365
372
376
386
395
402
415
421
430
440
443
453
459
479
483
0
10
17
24
35
47
56
64
68
76
89
94
104
109
114
126
132
143
158
163
166
174
184
198
208
215
228
232
238
243
255
259
264
281
286
291
299
310
324
327
339
348
356
361
371
383
388
396
399
418
431
436
440
444
447
451
456
460
466
488
0
8
14
21
29
41
53
70
81
86
89
93
113
127
143
151
157
166
174
177
183
196
209
215
223
229
233
242
246
256
261
272
281
293
300
303
314
321
330
335
343
357
363
381
388
391
394
411
419
424
433
442
453
459
465
468
477
483
486
496
0
6
14
20
23
28
35
45
53
59
65
75
86
94
108
116
122
128
132
135
144
149
155
160
186
192
204
211
218
232
241
255
263
267
276
288
300
305
308
317
329
332
342
347
358
368
386
389
393
400
413
424
430
441
447
459
465
472
485
488
0
4
9
14
24
42
54
62
72
76
85
93
101
107
116
139
152
159
174
182
186
196
209
216
222
234
240
245
257
266
273
279
285
291
302
314
322
327
333
338
355
362
368
371
379
386
405
411
414
418
423
434
440
443
446
451
462
472
478
484
0
9
17
22
28
41
44
48
54
72
86
92
100
106
114
117
136
142
151
163
169
178
199
216
230
237
247
252
257
264
274
279
286
299
306
311
319
328
339
351
362
370
378
383
389
394
398
402
414
423
430
437
441
452
468
475
478
484
488
493
0
10
17
24
32
39
48
68
76
84
87
101
107
117
121
126
131
135
147
159
170
174
184
191
197
204
223
230
236
240
244
254
266
271
277
297
304
316
330
334
344
348
356
369
374
385
395
399
408
416
421
424
427
433
438
445
457
461
470
486
0
13
34
40
54
57
62
78
85
92
95
101
109
120
128
143
153
160
165
169
175
184
199
202
210
213
219
227
234
243
261
269
274
279
287
295
303
306
314
319
329
335
342
347
361
369
373
388
395
405
413
418
422
431
438
451
460
470
474
485
0
8
18
34
38
45
49
52
63
74
79
84
96
100
104
130
134
140
143
150
158
163
171
178
188
197
206
216
223
229
238
246
254
261
269
275
283
287
299
310
324
333
340
354
366
373
385
389
403
413
419
426
436
444
450
468
475
482
487
496
0
4
32
40
46
52
59
63
73
82
94
102
108
125
129
136
152
159
170
178
189
200
207
212
222
232
238
243
253
257
267
273
283
287
290
296
304
307
318
322
330
333
340
350
355
367
372
380
389
401
410
415
427
430
440
447
457
470
483
488
0
5
13
21
33
43
54
60
66
72
83
96
100
107
117
123
130
136
146
153
160
174
177
182
198
207
213
220
229
235
242
248
261
266
271
297
300
310
315
318
326
344
352
362
369
380
388
392
401
411
418
427
431
443
455
459
463
469
483
498
0
12
16
25
28
38
51
59
71
76
82
85
93
96
106
114
118
130
134
141
147
160
169
174
180
189
195
218
223
233
236
249
252
258
266
277
282
296
301
311
326
329
337
340
346
361
370
378
385
389
397
403
411
414
426
437
444
450
464
477
0
5
12
24
31
41
46
56
61
65
78
82
93
100
111
115
118
132
138
150
162
167
171
177
180
193
203
211
221
230
248
254
260
265
275
285
294
307
311
315
318
323
338
343
346
358
364
379
385
388
400
404
412
424
429
435
454
464
481
488
0
12
16
29
34
39
45
54
64
76
79
84
94
99
110
113
122
137
140
143
148
153
170
192
203
211
219
228
243
264
269
279
284
296
300
306
318
325
328
336
342
352
357
365
373
383
392
396
403
410
413
421
431
440
448
458
469
478
488
494
0
8
14
21
25
28
35
42
50
60
65
86
90
96
101
111
117
126
140
150
161
167
172
179
195
217
228
245
253
260
271
281
288
298
302
306
312
323
334
337
342
347
355
358
369
373
383
386
400
412
420
428
431
437
444
450
455
467
471
481
0
7
12
24
27
31
35
49
55
64
76
84
92
98
102
107
113
125
132
135
143
148
153
162
167
178
191
194
198
209
217
230
234
237
249
266
271
278
294
306
317
329
340
345
356
359
365
369
384
390
406
411
421
431
442
446
449
468
477
485
0
15
22
35
40
47
63
73
81
85
89
94
106
116
138
144
158
167
173
178
183
201
212
220
227
235
243
247
254
260
265
281
290
298
305
316
321
326
338
344
347
359
367
372
383
387
392
398
404
411
418
426
439
442
445
450
461
465
485
492
0
10
20
24
30
34
39
43
52
60
66
73
79
88
99
108
120
127
136
142
165
175
182
191
195
201
208
213
226
241
246
257
262
282
289
293
301
308
312
327
337
347
366
372
376
384
388
394
403
414
420
428
434
443
462
469
475
484
489
497
0
12
23
30
34
39
45
52
61
68
71
76
82
89
100
113
122
142
154
158
169
174
182
185
191
197
204
211
217
233
244
251
257
269
273
284
300
311
332
341
352
359
362
368
379
385
392
401
407
412
420
427
436
452
464
470
476
482
486
491
0
10
20
26
31
43
50
58
63
77
89
109
116
130
133
136
139
145
152
165
172
178
186
192
202
208
219
222
230
242
245
249
255
268
277
292
307
313
316
327
338
346
353
359
367
375
391
398
414
420
426
435
439
442
448
456
463
466
480
483
0
7
12
25
31
36
41
49
52
67
73
78
81
87
94
105
110
127
132
152
160
165
181
191
195
202
207
213
224
233
240
248
256
261
267
287
299
307
315
322
326
344
349
362
371
379
394
406
413
424
428
433
437
444
455
463
469
474
480
489
0
5
12
20
27
30
39
47
50
58
66
72
78
93
102
112
122
131
136
143
153
156
159
164
169
173
192
198
206
217
221
230
236
240
256
270
277
281
297
303
311
318
328
342
348
357
368
374
392
395
401
413
429
436
456
465
471
475
479
483
