# Supplementary material for: Cerebellar Purkinje cells control eye movements with a rapid rate code that is invariant to spike irregularity
Source: eLife. 2019 May 3;8:e37102. doi: 10.7554/eLife.37102 (PMC6499540; doi:10.7554/eLife.37102)
Supplement: Source code 7. [file elife-37102-code7.zip › stim/irregStim_CV05_120Hz_repeat.txt]

0
11
24
38
41
51
61
68
77
89
94
104
111
115
126
140
157
161
176
193
199
204
214
218
228
242
251
267
276
281
298
306
312
315
324
330
335
342
349
353
356
362
367
376
387
399
405
415
418
423
427
433
436
444
456
461
468
482
485
492
