# Supplementary material for: Cerebellar Purkinje cells control eye movements with a rapid rate code that is invariant to spike irregularity
Source: eLife. 2019 May 3;8:e37102. doi: 10.7554/eLife.37102 (PMC6499540; doi:10.7554/eLife.37102)
Supplement: Source code 7. [file elife-37102-code7.zip › stim/irregStim_CV05_130Hz_random.txt]

0
14
18
25
40
45
52
55
59
64
74
84
92
108
111
115
118
122
132
138
148
152
167
171
182
197
201
215
225
236
239
247
250
255
263
271
282
293
303
317
320
324
328
336
345
348
355
362
365
369
384
397
400
410
417
424
429
433
438
445
453
458
464
470
480
0
9
12
20
37
41
46
56
67
76
80
89
94
109
114
123
126
137
149
162
165
168
174
179
189
194
207
221
227
234
251
261
270
274
281
292
303
311
316
324
328
332
337
342
346
350
358
364
382
391
398
401
410
413
423
430
439
449
456
463
471
475
488
492
495
0
6
13
20
39
54
57
62
72
76
81
85
89
97
104
114
124
128
135
142
148
154
176
179
189
198
201
211
222
228
235
242
249
255
262
267
278
281
286
290
296
307
313
320
328
339
344
348
358
370
374
381
391
402
414
422
427
430
435
446
451
456
463
476
486
0
9
25
34
38
41
45
63
66
71
86
93
99
111
118
125
139
145
149
155
163
173
186
195
205
218
229
237
242
249
255
262
267
277
282
292
297
303
307
318
323
330
333
340
343
352
357
361
367
381
385
393
406
412
416
431
436
443
449
455
465
470
475
478
487
0
3
9
16
19
29
37
44
52
66
80
92
99
104
111
121
132
140
144
149
162
174
188
196
202
207
216
225
230
248
266
272
281
286
291
298
304
309
319
328
332
336
348
359
374
379
384
388
396
400
407
410
415
433
443
448
453
458
465
471
481
485
492
495
498
0
7
26
33
43
54
58
77
82
96
105
113
118
132
137
144
149
152
156
161
165
171
192
204
210
220
225
232
246
249
255
266
273
279
282
290
298
305
310
315
322
329
339
342
349
355
362
368
372
379
383
389
400
403
409
416
421
430
435
448
459
466
470
481
487
0
9
15
18
24
34
42
53
64
69
76
80
89
95
100
109
119
123
130
141
153
159
165
170
176
181
187
191
196
204
214
221
224
233
243
255
261
275
281
285
288
291
296
317
327
331
334
345
356
359
373
379
383
387
395
398
409
418
423
432
441
458
466
486
493
0
5
17
20
26
34
48
54
57
68
73
80
91
96
111
122
132
137
143
149
162
177
192
197
201
206
214
222
225
230
237
241
252
264
267
273
278
284
287
300
306
312
315
321
332
339
350
354
362
370
374
381
388
399
402
408
413
422
425
435
446
456
459
473
477
0
7
11
23
34
41
54
68
72
85
91
99
117
123
129
142
151
159
175
182
193
197
208
221
238
246
252
260
267
274
277
280
286
295
305
308
311
314
331
334
338
345
351
356
366
375
380
386
396
403
409
415
421
425
429
438
441
448
456
465
473
482
485
488
497
0
13
17
22
27
38
50
56
62
76
81
84
87
108
119
127
133
141
147
162
170
175
183
188
200
207
218
225
233
241
255
258
274
280
290
296
306
313
317
329
336
343
348
351
354
359
368
371
376
380
389
393
398
406
411
414
421
428
432
440
445
449
464
467
470
0
8
13
17
24
29
36
48
60
67
78
82
99
105
110
114
121
134
140
144
154
161
172
179
191
194
199
209
215
222
229
232
242
245
253
257
263
269
278
284
292
299
320
336
340
349
354
361
367
371
377
382
403
413
417
425
432
444
447
456
462
473
479
482
487
0
3
9
14
23
26
43
46
55
67
73
79
87
91
100
105
112
122
126
131
141
145
148
152
157
160
165
181
191
195
208
215
222
230
238
250
261
265
268
275
294
312
322
334
340
345
360
370
382
389
395
401
412
418
421
434
437
441
452
455
466
472
482
489
494
0
10
17
27
35
38
43
46
57
69
76
79
88
92
100
106
115
121
127
136
140
149
155
162
175
186
190
196
202
208
214
222
235
241
247
253
267
283
290
299
306
327
331
334
342
345
354
372
380
388
397
409
412
419
424
429
432
446
450
457
464
468
483
495
498
0
13
22
28
34
40
47
57
68
79
84
95
102
105
108
112
125
136
142
149
156
168
171
177
183
192
201
205
223
227
235
239
243
247
255
262
268
274
283
287
295
298
302
311
316
330
335
343
347
355
359
367
374
383
393
396
400
415
422
432
451
467
471
476
487
0
4
9
17
22
27
34
46
61
79
89
95
108
111
118
124
131
141
150
154
159
174
187
197
200
204
213
228
232
237
240
249
256
262
267
276
281
285
298
310
321
325
334
339
352
361
365
372
380
385
394
403
422
428
434
440
443
446
456
464
470
475
482
490
495
0
5
9
12
28
31
40
48
59
66
79
89
98
101
105
108
128
139
151
157
164
176
181
192
199
210
213
224
231
234
245
254
262
265
273
286
292
303
308
317
325
340
344
349
357
360
376
380
387
399
402
407
413
425
434
441
446
454
458
467
477
481
486
491
498
0
8
14
26
37
41
49
58
62
66
75
81
84
104
111
116
125
132
136
140
150
158
167
170
175
182
190
207
214
218
222
232
239
248
251
257
260
266
271
279
293
300
307
314
327
331
345
348
359
365
375
381
392
397
414
424
430
435
441
445
451
462
467
485
488
0
4
20
34
40
52
58
70
76
80
96
105
110
119
122
125
144
152
161
169
174
179
185
197
207
210
224
227
242
257
263
268
271
285
289
294
300
307
317
324
328
340
350
357
364
368
377
389
396
399
411
419
428
433
436
445
454
460
468
475
478
482
487
493
496
0
4
9
17
27
33
40
43
48
58
61
65
72
84
98
106
110
113
117
121
124
128
141
149
165
171
174
179
187
198
204
212
222
230
240
246
260
267
271
276
283
289
309
314
318
330
333
343
349
354
360
363
369
378
384
391
400
406
417
420
436
446
455
462
474
0
3
13
20
27
37
43
56
61
66
82
91
96
103
110
119
131
136
143
146
149
159
171
180
183
188
201
206
211
220
223
232
239
243
258
265
270
286
290
294
297
304
307
314
318
322
336
341
347
356
369
374
377
386
400
406
427
437
441
455
461
468
478
486
492
0
14
27
36
50
54
58
63
70
79
91
101
110
115
118
123
129
136
146
151
158
167
171
175
179
185
192
201
215
229
238
245
249
253
260
265
272
278
284
302
306
317
320
328
337
340
345
358
363
382
394
398
405
411
415
421
425
434
450
458
465
468
471
483
489
0
5
11
14
17
26
36
46
51
55
68
78
86
91
106
112
120
130
136
142
146
156
162
172
181
186
192
198
206
215
218
224
232
241
244
249
256
266
276
285
290
295
300
309
314
320
323
329
333
343
347
359
383
391
398
405
415
433
445
451
458
461
476
484
492
0
5
11
18
29
37
41
56
62
68
76
83
97
108
119
125
135
138
141
147
153
159
169
175
181
189
193
202
210
223
231
244
260
263
271
275
284
289
292
300
311
318
327
331
338
344
352
360
363
370
374
390
404
414
418
422
440
443
450
453
458
465
472
476
480
0
19
29
38
44
53
60
65
71
83
89
101
107
124
130
138
145
150
157
164
171
175
178
189
198
206
213
220
232
242
247
265
268
273
280
285
291
296
301
307
314
321
324
331
335
338
342
345
357
365
368
374
378
384
387
397
401
404
412
433
444
450
457
467
477
0
7
17
27
33
38
44
50
64
70
85
91
102
107
113
123
129
139
145
150
156
176
185
191
201
210
214
226
230
233
245
253
258
263
272
283
287
296
300
304
309
317
327
334
338
344
348
353
358
364
368
380
388
397
406
427
437
441
445
448
453
458
465
468
473
0
4
15
21
24
31
34
37
43
46
50
56
65
73
81
90
94
112
126
130
134
145
150
156
161
169
177
185
189
192
202
209
212
223
230
243
252
268
275
278
283
290
299
311
314
324
331
339
355
374
381
388
405
408
423
430
436
440
452
456
468
475
481
491
499
0
7
16
23
31
37
40
45
56
71
83
87
92
101
108
116
124
131
135
142
148
153
164
169
178
182
188
193
198
202
205
214
222
226
237
248
251
255
265
274
287
298
311
324
331
334
350
367
383
388
394
398
404
411
418
424
430
435
442
446
454
457
460
465
471
0
7
14
17
24
30
34
39
45
53
63
72
75
80
91
118
124
131
136
146
154
162
170
173
177
190
204
211
220
224
234
242
247
259
266
272
279
288
299
308
315
319
325
328
335
345
348
366
374
382
389
393
399
403
409
418
425
429
435
443
450
455
461
467
478
0
12
17
21
26
30
33
36
41
44
52
57
63
70
80
86
91
94
99
104
112
124
129
138
147
153
157
161
186
194
207
214
223
227
234
251
268
274
283
288
292
302
312
323
331
345
352
367
377
387
396
405
410
422
426
434
438
447
457
463
472
481
487
494
499
0
20
25
31
36
43
48
53
56
72
82
88
92
97
119
131
136
147
156
162
169
173
190
199
213
220
226
231
237
249
254
259
265
272
280
286
294
300
303
315
320
325
333
336
348
352
360
370
378
382
389
399
403
410
415
421
425
435
441
448
456
460
464
471
480
0
9
14
18
25
29
33
45
51
56
63
67
76
90
100
106
112
117
129
140
152
159
165
169
172
175
187
191
194
203
212
217
222
225
232
236
246
252
268
277
280
288
297
300
315
319
330
340
346
356
361
366
379
392
405
415
435
439
449
453
460
468
472
478
485
0
16
25
36
43
49
53
60
65
73
79
86
93
97
103
108
115
126
131
135
141
144
149
158
165
171
189
192
204
211
227
232
239
247
257
261
272
277
297
308
318
324
331
341
345
350
361
364
374
384
387
395
409
416
424
430
434
438
441
448
451
462
472
477
486
0
5
22
25
37
41
46
54
59
70
77
84
89
97
107
111
122
130
136
148
158
164
169
178
183
189
199
205
213
227
231
241
253
264
268
273
285
288
310
313
320
330
334
340
345
359
373
379
383
386
389
392
402
410
418
428
432
441
446
451
455
465
468
482
493
0
10
14
18
25
31
37
44
58
71
77
82
90
101
108
125
130
137
145
153
157
165
168
175
183
197
201
208
215
232
235
246
253
263
267
272
284
302
307
313
320
323
329
340
344
356
361
365
371
375
387
398
403
412
421
425
441
445
450
457
461
465
469
472
475
0
8
18
28
36
40
46
53
66
76
82
92
98
105
110
116
127
131
145
155
161
170
178
181
184
190
194
200
207
215
225
243
256
259
273
282
287
293
300
311
321
326
334
352
355
360
368
373
381
389
393
397
402
407
411
428
436
440
444
452
457
468
471
478
483
0
9
13
22
32
36
44
54
59
68
77
83
87
96
102
112
119
129
132
136
143
155
167
178
196
203
208
218
224
232
240
244
248
262
268
272
286
293
297
301
308
314
330
334
337
342
354
366
378
381
388
396
401
404
409
427
431
434
448
455
460
465
469
477
485
0
3
6
15
26
34
43
46
49
55
62
67
77
84
95
104
107
114
119
123
128
134
142
149
158
170
175
179
193
199
208
219
222
235
240
247
250
266
273
279
284
288
301
305
309
319
326
335
343
346
349
367
379
384
389
403
414
426
432
443
448
461
467
478
483
0
13
21
30
35
41
49
60
75
79
87
90
100
109
121
125
134
137
141
146
157
171
174
186
189
193
198
203
209
224
231
237
251
261
268
277
282
297
310
316
319
325
330
333
346
351
360
368
376
388
397
408
414
425
428
433
437
441
444
454
459
465
468
475
479
0
3
6
11
23
31
43
50
56
61
67
71
77
96
109
113
117
125
131
137
149
161
168
174
193
199
205
212
216
224
230
242
253
264
271
274
278
281
286
295
307
313
319
326
338
342
347
359
375
383
388
402
407
410
414
422
427
432
444
447
452
462
468
479
493
0
5
24
30
45
48
54
57
73
79
83
96
104
109
112
117
127
130
137
144
151
154
159
162
171
182
189
197
204
209
218
222
238
244
247
250
254
261
271
283
290
299
307
321
326
329
342
349
353
360
363
372
376
384
398
402
410
421
428
435
446
452
458
466
473
0
9
17
21
25
31
45
57
61
71
80
87
95
106
111
117
127
145
148
156
159
167
175
179
195
198
203
209
214
217
229
235
250
257
264
269
280
284
293
303
314
317
334
340
346
354
359
371
376
388
396
400
412
420
429
432
439
447
463
469
474
477
482
494
498
0
8
16
19
27
36
43
50
53
57
64
69
73
79
96
105
110
116
121
130
139
143
148
155
161
175
183
196
204
208
212
225
228
233
237
248
251
263
274
278
294
300
306
312
320
323
337
341
344
360
367
371
381
390
402
406
419
430
437
446
457
465
477
490
493
0
7
16
26
40
51
61
68
76
85
96
103
108
115
121
127
134
139
151
157
162
176
184
187
195
200
205
210
214
224
238
241
254
257
265
272
275
278
286
291
296
308
315
321
332
336
343
350
355
359
362
367
374
384
398
418
424
439
446
450
453
459
471
475
488
0
11
14
25
32
41
61
64
72
76
87
91
111
116
119
137
148
157
162
168
171
185
191
199
202
210
216
221
228
232
240
251
257
263
271
275
281
284
291
304
309
314
321
324
330
339
343
347
359
367
372
384
387
399
403
413
422
435
444
449
457
463
473
480
486
0
7
11
16
22
26
40
49
57
64
74
77
80
92
105
113
123
129
136
142
150
157
169
178
181
186
198
201
216
225
229
232
249
252
259
267
277
282
293
302
312
315
319
328
334
347
351
358
362
373
378
388
401
407
412
421
429
432
435
446
454
459
462
465
471
0
3
6
16
30
34
38
45
50
57
64
70
85
88
92
104
113
119
126
132
138
158
166
174
177
182
190
195
206
209
216
221
226
229
237
243
253
256
261
266
277
283
295
302
311
319
327
330
338
353
365
374
380
396
403
408
412
418
428
433
443
448
451
458
470
0
5
9
24
30
37
47
57
64
67
76
80
87
91
100
110
117
121
126
140
152
156
167
172
182
190
193
197
201
206
216
219
229
233
237
245
258
263
266
279
283
290
306
313
327
336
342
349
368
374
381
384
390
402
414
422
427
431
436
446
451
458
464
468
475
0
12
18
27
32
39
47
51
59
74
86
89
101
108
112
121
131
137
141
144
148
151
157
165
169
178
184
191
201
208
214
222
227
231
239
249
255
271
279
286
299
302
306
325
329
335
349
365
371
377
380
389
398
404
418
432
447
450
457
463
466
469
480
484
489
0
7
14
31
41
44
56
63
72
75
80
90
98
110
117
127
136
142
145
151
158
162
165
175
180
187
192
196
208
211
219
225
228
234
238
248
254
259
266
272
280
283
287
296
301
306
310
320
325
328
345
348
363
368
374
383
389
400
405
416
428
437
454
457
472
0
6
9
17
26
30
36
42
45
57
69
79
84
91
98
113
121
125
131
135
147
153
157
160
165
185
201
209
215
224
229
241
246
249
256
261
266
276
283
289
301
311
320
333
342
352
369
377
382
385
390
403
408
413
417
422
428
433
437
445
450
457
463
466
469
0
11
15
27
36
45
49
57
62
65
68
71
76
87
92
103
109
117
120
126
135
157
161
169
178
187
192
208
214
220
224
229
233
244
248
256
268
279
291
295
306
312
322
325
333
340
345
355
358
370
375
381
384
387
394
399
406
411
418
422
433
447
463
470
475
0
4
16
21
33
43
53
63
67
76
79
83
94
102
114
122
129
142
146
149
159
162
165
169
179
188
203
208
216
222
232
237
243
250
253
256
266
276
280
284
294
297
302
306
313
323
334
339
348
354
360
364
369
373
377
393
400
403
407
411
427
445
452
463
480
0
12
27
31
39
49
56
63
66
84
92
96
101
106
114
123
128
139
143
150
157
180
186
196
201
206
214
219
231
238
243
248
260
269
281
287
298
302
312
317
328
335
339
344
354
358
364
372
376
381
390
396
400
404
407
413
419
427
436
444
449
455
462
469
488
0
13
29
37
43
53
61
64
76
80
85
90
93
103
115
118
124
131
139
144
151
157
163
170
182
188
194
202
205
212
215
219
224
237
240
246
257
267
279
282
289
294
301
306
314
321
335
355
368
378
382
385
392
403
422
425
433
438
445
450
462
470
486
492
496
0
5
28
33
38
41
53
59
64
71
88
93
97
107
112
120
130
139
142
156
163
166
172
179
189
192
201
205
212
218
226
231
236
239
245
249
261
270
278
285
292
296
303
311
314
318
323
334
339
348
357
363
369
382
391
403
411
415
420
432
440
455
460
463
471
0
3
14
22
27
33
36
51
59
68
72
76
90
100
107
117
126
131
139
145
155
172
177
186
199
204
208
214
225
237
240
247
252
257
267
270
274
281
287
297
302
306
310
317
321
328
334
343
349
361
372
378
382
392
404
408
414
420
423
426
437
444
463
478
487
0
7
11
19
22
31
35
51
55
61
66
69
84
91
103
113
119
131
135
138
145
152
159
170
181
190
194
198
208
218
221
224
231
235
251
256
269
274
281
285
292
305
313
318
322
332
345
355
360
367
379
382
387
390
399
409
417
422
430
440
445
456
459
465
477
0
8
18
31
36
41
44
47
54
62
69
72
87
99
106
115
122
128
133
138
148
164
171
176
192
201
205
213
219
224
229
236
248
255
259
264
271
281
290
293
299
304
309
317
323
331
337
353
358
368
373
380
383
392
403
406
412
421
425
429
438
443
460
467
470
0
7
17
31
37
47
55
62
70
78
81
85
94
99
116
119
124
133
142
146
159
167
176
185
194
197
212
216
219
224
229
238
243
247
257
263
275
279
285
290
297
301
304
311
321
326
332
335
340
345
350
359
370
381
386
393
401
415
430
443
452
470
477
481
491
0
7
14
17
27
30
43
51
60
77
94
102
105
112
121
136
148
154
161
169
174
180
195
205
209
213
220
232
237
245
253
265
271
280
296
301
305
311
323
327
330
334
343
350
356
359
373
376
385
392
400
410
416
423
433
436
442
455
463
467
471
485
489
492
495
