# Supplementary material for: Cerebellar Purkinje cells control eye movements with a rapid rate code that is invariant to spike irregularity
Source: eLife. 2019 May 3;8:e37102. doi: 10.7554/eLife.37102 (PMC6499540; doi:10.7554/eLife.37102)
Supplement: Source code 7. [file elife-37102-code7.zip › stim/irregStim_CV05_130Hz_repeat.txt]

0
3
13
20
27
37
42
55
60
65
81
91
96
103
110
119
131
136
143
146
149
159
171
180
183
188
201
206
211
220
223
232
239
243
258
265
270
286
290
294
297
304
307
314
318
322
336
341
347
356
369
374
377
386
400
406
427
437
441
455
461
468
478
486
492
