# Supplementary material for: Cerebellar Purkinje cells control eye movements with a rapid rate code that is invariant to spike irregularity
Source: eLife. 2019 May 3;8:e37102. doi: 10.7554/eLife.37102 (PMC6499540; doi:10.7554/eLife.37102)
Supplement: Source code 7. [file elife-37102-code7.zip › stim/irregStim_CV05_140Hz_random.txt]

0
7
14
27
34
47
58
64
73
80
86
90
112
117
121
127
131
135
138
143
156
162
168
179
187
192
200
209
217
226
234
240
244
258
264
272
277
285
288
296
303
309
318
321
325
331
334
342
349
355
362
365
370
381
389
394
397
414
424
428
431
439
448
455
458
464
468
472
490
498
0
7
12
26
30
38
52
64
71
87
92
97
104
111
123
127
132
140
150
154
165
174
179
183
187
196
200
206
214
219
223
227
238
241
253
256
262
268
275
278
282
298
304
313
322
326
329
334
343
347
354
357
367
370
376
385
390
396
401
414
424
427
431
436
446
452
459
467
484
489
0
4
7
14
23
33
38
43
53
71
75
79
84
88
99
103
111
119
122
125
140
143
153
160
163
167
180
187
191
199
209
214
221
239
246
260
267
277
280
294
302
310
321
328
331
335
342
347
351
362
367
371
377
380
394
398
406
412
420
428
440
446
451
458
463
467
474
483
486
489
0
5
16
27
30
41
45
51
57
61
69
80
87
94
99
108
112
116
125
128
135
152
157
166
169
172
180
185
192
201
210
213
218
223
226
241
246
261
269
279
291
297
305
311
314
318
321
325
332
346
350
354
358
362
370
378
383
395
403
412
422
425
428
436
440
447
453
461
469
475
0
4
17
20
28
34
41
46
51
64
70
77
87
99
107
110
114
119
131
134
141
152
158
164
178
181
185
195
199
204
209
216
221
225
228
241
257
267
275
278
285
292
303
306
315
321
329
340
349
352
358
363
368
374
388
395
399
416
432
435
440
447
450
453
459
466
476
486
491
495
0
12
16
21
38
41
48
52
57
61
73
78
85
93
109
115
123
126
132
141
145
153
156
159
163
167
180
185
190
199
217
221
225
228
238
241
244
252
259
271
279
286
291
298
308
318
324
328
334
338
349
358
366
370
380
387
395
406
412
420
429
433
439
447
452
455
459
462
475
483
0
12
21
27
34
39
43
49
54
65
68
75
83
86
94
97
101
108
113
121
124
128
132
139
142
152
156
163
166
173
177
192
199
207
218
231
239
249
261
266
277
283
290
295
305
315
318
328
334
340
350
364
382
388
393
400
403
407
412
424
428
441
444
447
451
458
462
470
473
478
0
4
7
23
28
38
46
50
63
69
74
81
85
94
98
103
113
124
131
135
143
150
153
157
161
174
179
196
200
203
210
217
221
228
240
245
253
266
270
286
291
300
305
310
319
324
335
338
348
352
360
373
376
382
387
393
399
403
409
415
420
423
432
441
444
448
453
465
470
474
0
19
26
30
34
49
53
62
74
78
82
88
92
105
109
114
117
122
132
137
140
146
156
162
167
175
179
189
202
211
220
223
235
241
248
253
257
262
267
272
283
289
295
302
314
321
335
347
358
361
373
384
387
390
398
402
411
416
422
429
432
439
443
447
457
465
471
475
482
486
0
5
8
25
30
42
53
58
65
68
72
77
86
91
99
102
116
123
128
134
138
148
153
162
170
184
190
204
207
211
215
225
233
236
239
245
248
259
269
272
280
288
291
296
303
312
320
324
329
337
343
352
360
363
371
375
380
390
405
415
422
431
434
437
441
446
456
465
471
480
0
6
12
16
24
33
41
56
64
72
81
85
92
104
107
113
119
126
129
138
141
145
149
154
163
168
172
180
185
195
199
213
227
232
235
238
249
258
269
273
276
280
288
291
309
314
320
323
327
333
341
347
357
366
372
384
398
402
419
429
432
437
440
443
449
455
464
476
485
497
0
6
10
24
27
34
43
54
58
66
69
83
86
90
96
106
111
118
130
137
140
153
158
166
179
187
193
199
211
215
221
228
239
248
251
257
264
273
281
293
296
301
304
310
315
321
332
336
339
346
352
359
362
366
371
378
393
396
408
412
421
433
442
445
450
456
464
481
489
495
0
6
12
17
20
30
35
43
46
54
57
65
68
71
80
86
93
96
101
107
114
122
135
140
143
148
152
155
168
179
192
200
203
210
214
221
231
238
242
246
257
267
274
281
301
313
317
330
339
353
364
374
380
393
402
413
421
425
430
433
436
443
455
463
468
475
478
481
485
492
0
5
17
26
32
35
39
45
51
57
70
78
96
102
110
120
125
134
138
148
151
155
171
176
180
188
191
199
205
208
220
223
229
234
244
247
252
260
270
278
281
290
308
317
327
331
340
347
353
356
361
372
375
378
392
397
400
406
410
425
430
435
444
453
459
466
469
479
485
490
0
7
25
32
44
48
56
69
74
78
82
87
92
96
101
114
122
126
131
146
156
160
171
175
179
182
192
201
210
218
227
231
234
238
242
245
252
256
261
272
276
279
287
295
303
309
319
324
334
343
346
352
366
370
380
386
391
397
405
412
423
427
436
440
445
460
466
474
481
485
0
11
15
26
29
37
44
55
61
67
76
83
87
102
109
120
129
136
139
151
164
170
173
178
181
187
190
202
211
220
227
248
258
266
270
278
285
288
296
301
313
318
321
325
332
336
339
346
354
358
366
373
379
388
393
402
408
411
422
428
432
437
444
459
463
470
474
481
486
496
0
5
9
12
21
26
31
41
46
50
55
61
66
72
77
85
96
101
104
113
120
127
135
141
154
159
164
168
174
181
184
188
191
197
204
220
237
244
251
256
261
267
285
292
304
311
323
329
333
339
349
353
359
364
374
382
386
397
400
403
407
410
417
425
431
441
447
454
463
479
0
7
19
26
31
44
54
72
85
88
94
97
104
110
116
121
124
130
137
143
150
158
168
176
189
194
204
213
225
233
237
245
248
254
262
267
277
283
287
294
301
305
309
312
318
336
342
346
349
359
367
371
383
387
396
406
409
415
425
429
435
438
447
452
456
459
468
472
479
490
0
8
17
20
28
40
44
49
57
60
69
73
80
86
90
95
99
104
107
117
120
124
134
139
142
155
158
168
172
188
192
198
202
210
219
227
232
235
242
253
269
275
278
285
292
299
303
311
316
322
326
332
338
348
353
359
369
375
383
390
395
402
416
427
433
442
447
465
471
479
0
6
10
20
25
38
41
46
52
58
66
73
87
98
102
111
125
131
138
143
151
155
159
163
171
179
190
198
201
217
222
228
235
244
252
256
259
265
287
292
296
303
312
315
320
326
339
342
348
354
362
368
379
391
395
398
408
412
420
424
432
437
444
454
459
468
474
477
482
488
0
10
16
19
23
27
30
34
39
44
51
56
70
76
84
89
99
102
109
115
131
141
150
163
166
173
178
182
185
198
208
223
226
235
244
255
263
269
273
285
294
298
304
309
313
317
323
329
334
342
349
358
365
371
376
379
390
394
408
411
414
419
433
437
443
448
456
461
464
477
0
3
10
14
18
24
29
33
38
43
53
62
76
84
89
94
107
116
120
132
136
141
146
154
160
165
170
174
180
189
196
202
206
211
220
224
234
237
244
265
271
280
283
288
305
308
313
317
324
332
335
338
349
352
361
365
369
383
392
402
412
419
427
436
441
447
458
469
472
476
0
4
14
18
26
30
40
47
52
63
66
70
73
77
85
97
111
115
120
124
130
135
144
148
152
161
164
175
179
188
193
198
206
218
225
242
262
269
272
276
284
294
298
302
311
318
331
335
339
346
349
352
361
364
378
387
396
401
410
417
425
440
448
459
466
474
480
485
491
494
0
11
18
22
26
30
36
50
66
69
72
77
81
90
94
101
113
120
123
143
146
157
166
169
176
186
200
210
218
222
229
238
247
251
259
266
270
275
280
291
294
303
312
317
329
336
343
348
352
357
366
372
378
382
389
393
404
409
413
416
419
428
434
439
452
466
471
475
486
492
0
14
21
27
38
45
48
52
63
66
71
74
85
94
101
105
111
116
123
127
134
140
151
161
165
173
184
193
209
216
221
232
240
244
254
261
265
269
274
286
289
293
297
308
313
324
332
337
340
344
359
363
366
370
375
378
383
386
392
406
409
421
425
432
437
444
451
464
474
486
0
3
6
12
15
19
27
33
43
58
72
77
89
100
104
114
126
132
136
142
146
150
153
156
159
162
173
179
184
188
194
199
206
216
221
228
249
260
268
273
285
290
296
303
316
332
339
345
355
360
367
374
382
388
395
399
405
412
415
419
423
431
437
441
455
463
470
473
480
485
0
7
16
24
38
51
55
60
69
74
81
88
99
105
121
127
131
134
140
146
149
158
164
168
178
183
189
200
205
213
227
233
249
265
271
277
284
287
291
294
298
307
315
319
324
330
334
339
346
351
363
368
372
379
383
390
395
403
408
416
422
426
431
449
456
461
466
470
479
482
0
4
13
17
23
28
32
41
50
53
63
66
72
90
97
113
117
128
139
152
155
160
165
173
186
194
200
216
222
228
242
247
251
255
259
266
270
275
279
285
290
300
305
314
325
336
344
349
357
363
368
375
383
391
398
403
406
410
413
416
421
426
435
441
444
452
460
465
475
480
0
6
16
26
36
45
52
60
65
72
78
89
93
98
105
112
116
120
123
134
139
144
148
152
158
164
171
174
184
191
198
206
223
227
231
236
240
252
264
280
284
287
298
304
309
314
319
325
329
334
339
343
354
363
387
394
399
407
414
420
427
432
441
456
464
469
476
485
490
497
0
7
12
23
36
43
50
55
64
76
87
91
97
101
104
111
121
134
138
149
155
161
165
173
184
190
193
200
205
213
218
227
231
239
244
247
253
260
277
285
293
302
307
325
332
340
348
360
364
369
378
382
389
396
402
405
411
414
422
425
434
437
447
453
461
479
484
491
495
499
0
8
16
24
29
43
52
59
66
69
77
97
102
105
114
120
128
137
146
154
158
162
165
174
179
182
194
197
201
212
217
229
232
235
245
250
254
261
267
275
279
284
287
293
297
302
311
314
332
339
344
350
362
369
377
388
401
405
408
416
420
426
431
437
442
446
451
467
475
480
0
11
16
22
42
51
66
75
81
90
96
100
108
116
123
134
140
145
152
161
164
167
170
174
181
185
195
198
204
207
210
213
227
235
244
248
252
259
268
272
282
286
298
309
319
327
332
335
345
352
359
362
371
374
384
390
397
400
404
413
423
427
431
435
439
446
453
456
459
471
0
4
12
15
23
28
40
47
56
60
79
85
89
92
104
111
116
125
134
137
148
154
160
172
176
180
184
191
206
219
222
232
240
248
257
260
265
271
280
285
288
299
309
313
329
334
343
349
358
365
368
380
386
390
397
407
419
425
430
434
437
444
447
451
461
467
474
477
485
488
0
5
11
16
26
30
38
45
54
58
75
83
86
94
101
105
123
126
138
142
146
150
154
161
167
172
181
186
192
199
205
211
220
230
240
243
250
257
261
265
273
279
286
292
297
300
303
307
312
315
322
338
345
352
365
379
382
391
404
413
419
424
431
435
443
447
451
456
463
470
0
7
10
16
20
25
31
34
40
50
59
63
74
77
84
88
94
106
118
130
134
138
154
162
170
176
184
193
213
217
221
232
239
247
252
259
263
270
287
292
295
301
307
315
320
324
328
332
344
349
359
362
365
374
381
388
391
395
401
407
421
426
441
446
455
461
467
473
479
485
0
9
20
30
38
48
52
62
67
75
83
89
95
99
105
112
117
126
132
135
145
149
152
162
166
174
185
188
207
214
222
242
254
257
263
267
275
280
287
291
295
300
305
310
313
321
328
334
338
344
357
369
379
397
404
408
416
421
425
435
446
450
455
460
466
472
479
485
491
494
0
6
15
19
25
34
41
45
52
60
63
69
77
81
90
93
100
104
109
114
117
120
123
130
135
145
159
169
177
181
184
189
195
204
209
215
224
227
232
239
242
249
260
267
271
274
280
289
294
299
312
320
332
341
346
363
383
389
399
405
412
418
427
433
436
451
460
466
479
494
0
9
14
24
28
31
35
45
64
71
75
79
84
87
102
111
119
123
126
130
139
143
154
162
167
170
173
181
190
194
201
211
218
229
242
246
257
268
275
281
290
297
303
309
313
321
328
340
345
360
365
372
382
396
401
405
412
415
423
426
436
441
445
453
457
461
466
474
480
490
0
3
7
21
27
30
40
43
48
57
67
71
82
85
95
99
106
113
120
127
133
149
155
161
166
172
176
180
186
195
201
208
217
220
227
232
235
242
252
262
269
275
280
294
298
301
312
321
335
341
346
357
365
370
379
384
394
398
403
409
416
424
430
435
442
445
460
479
487
494
0
10
15
22
34
40
43
46
51
58
70
73
87
94
97
101
106
112
115
125
131
144
147
155
166
172
181
193
203
212
219
224
231
244
247
257
266
269
275
281
292
296
312
322
337
345
348
351
356
362
365
377
381
389
396
404
408
416
420
427
430
435
446
451
456
459
468
477
481
499
0
9
13
17
20
27
30
34
38
47
59
62
72
77
93
96
101
105
109
116
123
128
137
145
150
157
165
169
176
184
194
203
213
219
225
236
244
257
260
276
279
283
288
305
317
329
339
345
354
358
365
368
372
380
386
390
395
398
403
408
411
422
426
430
433
443
449
453
460
471
0
8
12
22
30
40
44
51
62
69
76
81
84
96
115
120
131
135
143
150
156
161
165
171
178
182
187
190
194
200
203
216
219
229
239
245
251
256
267
270
276
288
295
303
311
320
324
327
333
337
344
351
358
367
376
390
394
399
408
422
431
436
439
455
461
464
471
476
487
491
0
5
16
22
27
35
39
42
50
61
74
79
83
94
105
112
124
132
137
143
146
153
166
173
183
189
196
200
204
207
213
219
224
237
242
248
252
258
263
266
274
278
297
304
307
315
334
337
341
344
348
351
362
370
376
379
385
395
399
405
411
423
427
436
440
448
454
461
468
476
0
3
8
19
34
43
51
55
61
70
80
86
91
94
104
110
126
131
134
143
151
158
168
173
178
187
192
205
208
221
227
238
243
251
256
266
271
274
279
287
293
300
304
314
322
330
334
338
342
352
356
361
369
372
377
389
398
403
412
416
419
425
438
442
446
450
472
481
487
495
0
4
13
18
30
33
36
40
52
58
67
71
74
78
82
86
91
102
109
113
124
129
146
150
159
166
171
176
183
189
192
195
201
216
223
247
261
267
274
280
287
297
302
314
324
329
336
344
347
354
360
366
376
381
386
393
403
408
413
416
427
431
440
447
451
460
469
475
486
496
0
16
24
41
47
67
71
75
81
88
92
102
107
113
124
136
142
153
160
166
169
175
180
190
198
204
207
214
219
223
233
236
243
249
258
265
277
286
295
302
305
312
319
322
330
335
343
351
356
360
368
381
385
395
401
405
410
414
419
422
426
441
449
458
461
464
468
472
478
484
0
16
22
30
38
42
51
54
57
66
75
82
88
104
108
113
121
125
134
143
153
157
167
179
183
191
195
198
209
217
225
230
245
257
266
273
284
292
298
307
310
318
323
326
331
337
344
347
353
357
365
368
372
375
378
391
394
405
408
419
424
433
438
448
451
455
461
467
474
484
0
5
15
22
29
33
36
43
47
57
60
66
69
78
82
93
97
110
113
122
126
132
136
139
142
145
150
161
169
173
183
202
210
220
234
241
259
264
273
281
289
295
302
310
313
323
327
332
339
346
349
353
361
371
375
379
389
399
403
410
416
420
433
441
454
463
477
484
489
493
0
6
13
20
23
27
33
36
44
51
62
70
77
82
90
96
106
113
127
143
147
151
157
171
174
179
184
193
203
208
212
225
232
237
241
248
254
266
270
273
276
290
296
300
312
316
324
333
352
363
371
374
381
385
388
393
401
406
413
416
423
433
437
442
457
465
472
481
486
491
0
3
10
22
33
37
41
45
49
54
62
65
72
75
90
95
100
113
119
122
127
139
147
155
159
170
181
188
199
213
223
228
231
241
247
251
258
266
270
273
278
290
293
304
308
313
322
326
329
335
339
353
360
366
379
383
387
394
400
406
417
426
436
440
444
451
455
463
471
478
0
14
17
22
25
40
43
47
57
68
71
75
87
98
101
112
119
125
130
141
144
158
162
169
174
182
190
195
205
214
225
235
239
250
260
263
279
292
302
306
309
322
330
333
338
347
351
362
370
377
383
389
394
398
401
406
416
423
428
433
438
444
448
453
459
467
471
479
483
490
0
4
11
20
26
31
40
45
52
59
66
70
74
81
85
91
95
99
104
108
120
130
134
143
147
152
156
161
164
167
182
190
198
202
210
215
226
237
257
262
279
292
300
311
316
328
332
339
345
355
359
363
372
376
379
396
401
410
414
422
427
432
442
448
454
458
470
478
485
494
0
11
15
28
33
37
50
55
66
88
97
101
107
115
118
121
126
140
147
155
162
167
176
188
192
197
200
206
211
218
221
225
237
244
256
261
266
273
288
291
299
309
317
323
327
333
344
350
359
370
375
378
384
388
393
404
412
424
427
430
433
437
447
452
456
461
467
476
483
490
0
4
8
11
23
26
29
33
41
45
52
62
77
80
86
95
107
112
124
128
134
142
148
152
155
165
173
179
193
204
209
213
218
222
232
236
240
246
251
258
262
266
271
284
287
293
299
305
317
331
336
346
353
368
377
382
389
397
408
411
414
417
428
435
443
446
453
464
468
471
0
6
23
34
44
48
54
60
63
75
84
89
100
108
114
126
130
139
145
148
152
155
166
170
178
186
191
194
198
201
207
214
224
229
236
248
258
264
270
275
281
291
302
310
324
330
344
348
354
358
363
368
371
379
382
391
399
405
419
431
434
441
451
461
464
467
474
477
483
486
0
3
6
13
18
28
32
44
52
59
65
71
76
89
99
108
118
132
142
146
155
160
172
182
192
197
206
213
218
230
236
241
244
253
259
262
268
271
277
289
304
309
315
322
332
335
339
356
360
373
376
381
384
388
396
399
411
415
421
425
429
434
442
445
449
454
460
465
468
475
0
6
14
20
34
37
40
57
64
75
79
82
86
91
101
112
116
121
127
131
138
143
147
155
162
165
176
193
197
201
209
213
217
225
235
239
246
259
268
273
280
283
298
304
311
314
317
320
328
331
337
342
345
351
355
360
365
372
381
388
395
399
411
424
435
438
444
451
465
475
0
4
9
15
18
21
32
36
42
46
50
61
65
72
77
84
88
100
106
116
121
130
134
138
146
152
170
175
190
204
210
216
220
223
233
237
251
256
259
262
266
270
279
290
295
307
314
319
325
329
338
342
347
352
358
366
375
380
385
394
402
407
415
423
430
438
457
462
467
470
0
10
18
21
34
37
48
57
63
71
80
84
88
94
99
103
107
112
116
120
124
134
145
155
158
164
168
172
176
183
186
193
197
209
212
222
233
248
258
263
266
271
285
290
293
302
316
320
324
330
335
338
353
368
374
384
390
398
413
422
429
434
443
447
453
467
472
480
487
493
0
5
13
16
19
31
38
41
47
55
65
71
87
92
105
117
123
129
141
146
152
155
163
166
173
180
188
192
197
206
220
237
242
252
258
261
264
271
278
282
286
291
303
314
326
329
332
335
339
348
355
367
375
380
389
394
397
408
417
421
428
431
434
437
445
452
457
460
463
470
