# Supplementary material for: Cerebellar Purkinje cells control eye movements with a rapid rate code that is invariant to spike irregularity
Source: eLife. 2019 May 3;8:e37102. doi: 10.7554/eLife.37102 (PMC6499540; doi:10.7554/eLife.37102)
Supplement: Source code 7. [file elife-37102-code7.zip › stim/irregStim_CV05_140Hz_repeat.txt]

0
5
15
22
28
33
36
43
47
57
60
66
69
78
82
93
97
110
113
122
126
132
136
139
142
145
150
161
169
173
183
202
210
220
234
241
259
264
273
281
289
295
302
310
313
323
327
332
339
346
349
353
361
371
375
379
389
399
403
410
416
420
433
441
454
463
477
484
489
493
