# Supplementary material for: Cerebellar Purkinje cells control eye movements with a rapid rate code that is invariant to spike irregularity
Source: eLife. 2019 May 3;8:e37102. doi: 10.7554/eLife.37102 (PMC6499540; doi:10.7554/eLife.37102)
Supplement: Source code 7. [file elife-37102-code7.zip › stim/irregStim_CV05_150Hz_random.txt]

0
8
17
25
31
39
48
53
65
76
84
88
97
105
118
121
126
132
141
153
156
161
167
172
176
179
184
188
192
196
202
207
216
223
227
234
240
243
247
253
260
267
274
278
285
294
301
315
321
327
330
334
340
343
347
350
356
377
392
396
402
408
417
420
423
428
443
449
455
462
465
470
484
490
496
0
3
11
18
21
24
29
37
41
46
49
54
62
66
73
77
84
87
91
95
107
110
118
122
128
139
143
150
153
157
164
168
178
190
197
200
205
213
220
227
233
236
241
249
253
256
265
270
274
282
289
305
308
319
322
325
334
352
355
359
365
371
381
390
395
399
411
419
424
435
443
452
458
466
474
0
9
13
17
21
32
35
38
44
60
67
75
80
86
94
98
108
118
121
125
130
137
140
157
160
169
176
182
185
189
195
199
206
215
219
224
230
234
238
244
247
252
255
261
270
274
289
294
301
304
308
313
320
330
339
349
362
370
377
387
392
401
410
419
428
433
442
450
454
468
475
479
486
491
497
0
3
6
13
17
21
28
34
46
55
67
72
83
90
95
98
104
107
114
120
126
129
133
142
146
156
164
167
177
181
186
200
206
210
220
227
230
235
244
248
254
265
270
276
286
298
317
324
328
331
340
355
363
369
376
382
388
393
402
409
414
418
425
432
436
439
442
446
450
464
469
472
476
488
494
0
3
12
19
27
35
45
48
51
58
71
80
83
99
104
110
114
118
121
127
139
144
152
156
161
167
171
177
181
187
190
197
202
205
213
219
231
248
255
258
262
266
272
279
287
290
293
304
313
320
323
329
332
335
341
344
352
359
368
377
382
391
397
405
409
415
426
429
437
443
458
468
477
483
486
0
7
10
16
36
40
44
55
67
72
78
81
84
92
95
98
106
112
122
127
132
140
144
152
160
166
180
183
187
192
197
206
211
216
219
225
231
241
248
253
260
269
277
284
288
292
298
307
314
317
324
327
331
335
348
355
364
369
375
381
391
395
401
410
416
420
436
443
446
449
455
463
472
479
489
0
7
12
17
21
34
38
49
54
58
61
67
74
77
81
86
110
113
120
123
131
138
143
149
157
166
169
180
187
192
202
207
215
219
226
232
236
241
249
258
261
265
269
275
282
286
294
298
302
311
317
327
330
333
338
347
359
373
379
384
398
403
408
413
422
433
443
451
457
464
472
478
485
490
499
0
6
10
16
19
22
25
37
41
44
52
62
71
77
81
91
98
115
119
135
138
142
152
157
160
164
180
186
191
196
202
206
211
216
220
224
228
232
235
240
247
254
265
278
282
286
294
303
308
318
331
335
339
347
352
356
361
364
370
382
388
394
398
404
411
419
422
430
434
438
447
453
460
470
478
0
8
24
36
42
46
49
52
56
60
65
75
79
84
91
97
101
110
116
123
127
133
142
146
150
155
161
164
174
181
184
188
192
195
200
207
211
220
224
229
234
243
258
266
272
276
279
285
291
295
302
315
320
329
334
340
347
360
365
379
386
391
394
398
403
418
421
425
431
440
453
456
468
475
486
0
9
15
26
38
42
45
53
57
64
70
74
82
89
95
101
110
126
129
133
140
144
149
152
156
159
162
168
176
187
196
207
217
220
223
230
240
247
250
261
264
270
275
282
286
294
307
311
318
321
328
331
334
340
344
350
363
369
375
380
385
393
408
417
435
442
445
455
463
467
473
485
491
494
498
0
6
13
20
28
36
43
58
64
73
85
94
106
109
116
119
123
139
156
161
164
169
172
183
187
195
198
204
212
215
220
223
230
234
237
242
251
254
259
266
269
277
284
288
302
310
317
322
325
335
342
348
352
357
361
364
368
375
384
392
396
401
407
410
414
420
423
426
432
439
448
451
465
469
475
0
4
9
22
27
41
59
69
75
79
85
90
93
98
106
109
120
127
137
145
149
153
159
174
179
183
187
194
205
215
219
224
229
233
236
241
244
249
253
269
274
278
282
290
299
304
314
321
328
333
342
347
353
361
364
371
375
386
390
399
403
407
410
416
430
438
445
453
458
463
470
475
481
484
493
0
11
18
24
29
36
44
49
55
62
72
78
83
89
92
99
107
119
123
127
136
145
151
158
163
168
174
194
198
201
206
215
219
227
234
237
244
254
257
262
265
268
276
284
287
292
296
299
307
312
316
326
331
337
347
351
365
368
373
376
389
395
404
408
412
416
423
430
439
443
447
456
462
465
481
0
3
13
17
24
28
31
39
49
55
60
68
75
79
87
91
94
100
107
119
125
139
142
150
158
162
169
174
182
197
207
210
230
234
241
249
253
256
267
276
279
284
293
296
300
304
317
320
330
338
341
345
350
354
361
367
373
376
380
388
394
401
405
415
418
421
424
430
435
445
455
462
465
471
476
0
3
10
13
21
24
31
37
43
47
51
64
71
81
92
96
102
105
117
120
128
135
143
151
159
163
168
173
178
184
187
192
198
202
214
221
229
236
243
247
257
264
272
280
287
293
297
322
326
330
336
340
354
362
373
377
382
387
390
400
405
409
414
418
425
433
443
448
452
460
466
472
477
482
497
0
3
15
30
33
44
52
61
70
81
85
92
98
102
108
113
120
125
131
135
138
146
149
156
162
166
172
177
185
190
199
202
212
220
233
238
249
255
268
274
277
280
292
297
306
311
325
332
340
349
354
360
364
367
373
378
382
387
400
404
407
410
415
421
425
430
450
456
463
468
473
476
481
486
494
0
9
17
21
26
31
38
53
58
61
69
79
82
89
92
99
102
105
116
123
131
135
141
146
153
163
168
173
177
181
201
205
210
215
222
229
233
239
242
245
252
264
268
273
280
284
296
299
306
312
317
323
337
347
352
358
366
371
375
384
387
399
405
408
411
416
422
430
438
444
453
457
460
470
479
0
6
12
15
20
23
30
41
45
51
60
68
71
76
80
89
96
100
106
114
120
129
134
145
161
168
181
189
198
203
207
219
223
226
239
243
248
254
257
260
263
267
274
277
280
284
288
292
301
309
312
320
324
331
338
343
348
359
362
368
372
378
381
397
406
412
419
431
443
452
456
464
469
474
477
0
3
10
13
16
27
30
34
39
44
51
56
59
66
71
77
83
88
92
96
102
115
123
129
139
146
154
160
165
170
174
179
191
210
216
219
224
227
230
240
244
253
263
270
275
279
284
292
296
303
315
323
326
335
340
351
355
364
370
376
387
393
397
412
415
423
428
438
446
452
456
472
479
488
493
0
6
10
13
28
36
44
55
58
65
73
79
82
90
96
99
104
109
112
116
122
127
135
140
143
154
160
170
174
179
182
194
203
207
213
225
230
242
246
255
259
262
266
269
279
283
290
301
306
311
317
324
329
336
342
347
350
353
358
364
369
378
393
412
418
429
433
439
442
446
452
456
468
473
479
0
4
11
18
25
31
42
48
52
60
69
76
79
82
87
94
101
104
108
114
118
123
132
140
157
160
168
172
177
182
189
194
197
203
209
216
219
226
231
238
245
258
263
275
278
287
295
304
307
315
318
327
336
347
352
359
364
375
380
383
392
411
414
427
432
444
449
456
461
469
473
485
490
496
499
0
3
10
14
19
33
36
39
51
55
59
62
65
69
72
79
86
92
95
98
104
112
121
127
132
140
145
149
161
164
179
191
194
202
211
220
230
240
250
254
258
263
266
274
281
288
291
294
297
304
311
319
332
341
353
356
361
365
371
384
387
392
396
399
402
414
424
430
437
446
454
463
470
476
488
0
3
11
16
19
23
31
36
39
51
54
62
65
69
80
86
90
95
104
110
113
120
125
131
134
141
149
157
165
171
176
179
183
189
193
197
202
205
216
224
231
237
242
246
249
254
260
266
276
279
288
297
301
304
312
330
335
344
349
353
361
368
373
380
398
409
412
418
428
431
439
453
457
468
471
0
12
20
27
35
41
45
51
55
62
65
77
80
83
88
94
101
107
112
121
133
136
139
142
149
153
158
162
165
169
177
181
186
193
205
210
213
219
225
228
234
238
252
260
264
272
283
289
298
306
316
322
331
335
339
345
349
352
368
383
390
395
402
410
414
418
421
435
444
449
455
459
471
474
480
0
6
14
23
30
34
41
49
62
65
69
78
89
97
102
106
109
117
125
128
131
149
154
157
161
174
179
183
188
199
202
209
217
226
231
238
244
248
255
264
271
277
281
288
297
307
313
318
323
327
333
336
339
349
354
371
374
379
386
397
400
404
410
419
424
428
431
444
453
457
460
464
469
476
479
0
3
8
15
22
27
34
37
41
48
53
58
72
79
85
95
100
114
120
124
127
130
136
145
150
157
167
175
180
193
204
207
210
221
231
234
247
251
260
270
281
286
294
297
300
305
313
328
335
343
347
353
357
362
365
372
376
383
386
392
397
404
407
411
424
427
431
435
440
449
459
466
475
480
495
0
5
14
19
24
33
42
48
51
54
57
62
70
76
84
88
97
103
108
116
120
129
133
143
147
157
161
171
174
182
187
196
200
208
212
216
219
226
232
237
241
249
262
272
277
283
286
291
298
301
306
312
321
324
337
346
350
355
360
363
372
382
394
397
400
411
416
424
428
438
442
461
465
472
475
0
3
7
12
17
22
30
37
40
44
48
52
62
66
71
77
81
88
92
105
111
117
120
126
130
134
147
163
168
177
182
199
203
210
217
220
225
231
236
245
254
262
266
273
278
286
295
304
312
315
323
326
329
344
348
356
365
372
375
381
384
393
403
411
414
417
427
430
437
446
451
460
468
476
487
0
3
9
26
30
43
48
57
64
74
78
81
87
90
99
110
117
120
126
129
142
145
152
156
160
165
176
183
188
193
199
212
217
220
224
231
238
242
247
254
261
264
271
279
282
289
300
305
310
314
322
335
345
350
359
367
373
383
393
396
400
409
417
425
431
438
451
464
467
471
475
482
486
490
494
0
7
19
29
33
41
47
50
54
62
68
76
80
83
88
100
113
124
131
138
143
148
159
165
168
187
200
208
213
217
222
225
230
242
245
252
259
263
273
277
281
284
294
306
314
318
327
333
339
345
353
361
366
379
387
393
397
406
409
417
425
430
433
437
446
450
453
457
461
466
471
476
481
490
493
0
13
27
33
36
47
56
67
71
77
84
90
97
101
104
116
119
122
127
136
144
155
159
164
169
173
186
189
196
210
213
216
220
226
230
237
241
253
258
263
269
272
275
281
285
289
298
302
305
313
321
329
338
341
349
355
361
374
384
392
399
406
414
419
423
427
431
439
451
458
462
474
478
483
494
0
3
9
13
18
25
37
40
51
54
59
62
67
79
82
85
90
93
99
112
117
122
130
144
149
152
155
162
167
172
177
182
191
196
205
212
219
226
230
240
243
246
262
272
278
287
292
302
308
320
324
340
345
349
353
359
363
368
372
376
380
386
391
399
408
414
418
424
429
438
442
450
455
468
475
0
6
16
24
35
38
43
46
52
56
66
75
83
94
98
103
109
115
120
125
132
139
145
148
156
160
173
187
191
197
200
211
218
224
229
233
240
246
254
260
263
268
275
280
293
296
301
313
316
330
333
337
342
346
351
361
365
368
374
381
388
398
402
408
411
420
438
444
449
455
463
473
481
489
492
0
6
11
14
17
25
30
36
39
43
46
53
60
75
84
92
97
101
107
116
126
135
140
144
156
170
181
194
198
201
211
215
226
232
246
253
258
273
281
284
293
299
304
308
313
316
320
324
335
338
341
352
357
363
373
377
386
391
397
403
416
422
426
430
433
440
449
459
464
469
474
485
489
493
496
0
4
8
14
26
31
38
42
49
54
59
64
70
75
84
102
109
125
136
140
144
151
156
167
170
179
185
189
193
197
201
211
216
226
242
250
254
258
261
264
267
271
280
290
297
301
306
314
319
324
329
333
344
347
352
357
366
375
382
388
396
406
413
417
420
431
435
442
449
456
465
469
476
484
489
0
8
14
30
39
42
50
53
61
65
70
75
80
88
92
96
99
112
120
125
128
133
139
142
145
150
156
164
175
181
186
189
192
198
207
221
232
235
244
250
256
259
265
270
275
278
283
289
301
311
326
332
342
345
349
354
368
372
378
383
392
397
405
409
414
419
423
432
436
448
451
463
469
473
477
0
4
9
25
38
44
51
63
67
72
83
87
102
106
113
119
123
135
138
142
153
157
164
170
180
187
192
198
204
217
223
230
237
245
248
252
255
259
270
275
279
284
287
294
298
303
307
310
324
327
333
338
345
349
360
363
367
373
376
382
385
391
396
400
408
412
419
426
432
440
449
457
473
477
480
0
3
10
25
28
39
45
49
55
62
66
73
78
86
93
104
113
126
132
135
149
155
158
164
170
174
187
195
204
208
211
215
223
231
237
244
253
259
262
266
272
278
283
289
303
306
320
323
326
333
337
342
352
356
362
365
372
377
380
389
393
400
409
415
418
430
441
448
451
458
463
466
479
482
495
0
13
20
25
35
48
51
55
58
63
66
71
78
82
85
98
102
109
115
122
132
138
147
157
160
164
167
173
179
183
187
192
203
208
216
221
225
228
233
238
245
250
255
263
266
272
276
284
288
300
304
309
321
333
339
345
348
357
362
367
373
382
390
400
407
413
418
421
425
430
439
443
461
468
476
0
7
12
17
24
29
41
46
58
68
71
76
80
84
103
115
121
125
129
133
137
144
150
157
162
166
174
177
181
187
190
195
205
208
218
224
231
234
237
240
250
258
271
277
286
291
296
303
313
320
328
339
353
357
362
369
378
384
392
407
411
417
420
423
430
438
442
449
457
464
472
475
479
488
497
0
6
12
21
27
33
36
39
45
50
53
65
71
74
82
92
98
103
109
124
132
137
143
152
162
166
170
175
181
186
194
198
209
214
220
224
237
243
251
255
261
264
267
273
284
290
298
305
309
312
316
321
335
341
346
351
364
376
389
392
400
403
409
416
419
427
440
453
456
459
463
477
480
487
496
0
6
12
28
32
37
47
57
63
69
73
85
88
93
106
112
116
130
134
139
146
151
158
168
178
184
189
195
199
211
215
222
229
236
248
256
270
273
279
282
293
303
312
325
329
333
336
343
353
358
365
373
376
379
390
394
400
403
407
411
422
429
434
445
449
460
465
473
476
480
483
486
491
495
498
0
5
11
18
27
33
39
49
55
60
68
74
78
81
87
98
101
104
107
111
123
130
138
151
156
163
166
180
186
192
200
203
217
221
228
239
255
260
267
272
278
283
298
304
308
311
315
318
322
334
337
344
351
356
362
367
373
379
383
392
398
408
413
417
421
431
437
443
448
453
457
467
484
491
496
0
6
13
19
24
29
32
36
41
60
63
72
77
83
87
97
104
116
122
131
138
142
147
153
159
164
167
177
181
184
195
201
208
212
225
234
244
252
256
261
273
283
294
302
305
311
315
319
324
338
344
347
354
358
362
368
385
390
398
407
413
420
424
430
435
441
445
448
453
460
465
471
485
492
495
0
3
11
14
19
23
40
45
59
62
67
74
79
82
86
89
96
101
108
115
118
123
129
132
136
143
149
157
163
170
173
177
181
185
192
195
200
205
209
222
230
236
243
247
253
262
270
275
281
291
304
307
317
327
332
340
348
361
364
373
381
389
396
402
412
418
425
431
434
437
446
453
466
470
473
0
9
18
27
35
41
45
53
57
66
73
79
82
85
92
96
101
106
109
119
123
128
131
137
140
144
150
157
163
169
173
178
184
190
199
202
222
229
234
239
244
248
260
266
282
294
305
310
319
328
343
349
355
362
368
372
376
383
397
405
412
416
421
427
437
442
449
454
457
463
466
470
476
479
484
0
4
16
22
29
34
41
47
53
56
66
73
80
91
95
99
106
112
121
137
149
155
167
173
177
182
186
201
207
219
223
232
238
243
246
249
257
273
278
282
285
288
292
295
298
301
304
309
317
320
327
339
347
350
355
360
370
375
378
383
388
394
400
404
411
422
428
437
442
451
457
466
471
474
487
0
5
14
22
25
33
38
41
49
54
58
71
76
79
83
87
95
105
113
117
129
134
147
156
159
163
181
186
191
199
204
211
215
222
232
237
253
258
263
266
271
274
277
284
288
297
304
309
317
320
327
333
338
353
357
365
372
377
387
391
399
403
406
413
418
422
432
438
441
449
459
471
476
482
486
0
3
11
14
18
22
27
32
49
52
56
62
71
80
85
89
100
106
120
130
138
149
154
161
164
174
182
198
202
206
209
212
221
225
234
238
244
250
260
263
275
280
283
288
294
304
316
326
331
334
338
341
345
354
359
366
372
380
384
396
400
407
420
424
433
443
448
452
457
462
472
480
483
488
494
0
17
20
25
31
38
45
50
55
61
71
77
83
87
93
96
102
109
122
126
131
139
144
147
154
159
173
176
179
190
200
207
213
219
224
227
233
237
250
258
261
265
272
276
279
283
288
294
297
301
309
315
324
328
331
340
344
353
369
374
387
394
411
423
429
432
438
443
449
453
457
468
478
485
492
0
5
8
13
21
30
39
42
45
50
66
74
82
86
90
101
108
112
120
124
140
143
147
155
160
163
167
170
176
180
186
189
199
205
213
221
225
230
238
241
256
264
273
276
283
289
292
295
303
308
316
327
333
339
345
349
357
367
375
378
385
395
400
405
410
414
429
435
438
442
447
453
462
466
471
0
7
13
20
35
41
48
54
60
67
75
78
89
96
99
103
109
118
125
131
134
140
145
153
170
174
187
193
197
213
221
225
228
235
239
242
254
257
263
267
274
277
281
293
299
302
309
317
324
333
340
350
357
364
369
372
378
382
390
395
402
405
410
413
418
431
434
438
445
453
456
463
468
471
475
0
4
9
13
19
23
29
35
39
43
53
59
69
79
82
89
94
99
107
117
120
129
133
140
143
147
155
163
170
174
178
192
195
201
209
212
222
235
238
242
245
251
259
267
276
279
283
288
293
303
306
313
318
326
331
350
355
360
369
375
395
402
407
415
419
424
432
435
444
448
453
457
464
475
478
0
18
23
30
39
46
61
68
71
75
83
92
96
101
106
110
116
123
129
135
146
155
161
167
173
177
182
186
190
194
200
204
208
217
223
234
248
253
258
261
268
274
285
294
300
303
307
321
327
333
336
341
351
356
361
375
381
388
398
408
414
425
436
440
445
448
455
458
461
466
472
483
488
493
496
0
8
14
20
27
33
43
46
52
55
59
69
76
83
92
107
110
113
116
119
126
134
149
157
169
174
180
194
199
204
217
220
224
231
235
240
247
259
269
278
281
287
292
295
298
304
308
311
314
322
327
333
337
343
354
359
376
381
387
394
401
404
414
418
426
432
439
444
448
453
465
469
476
483
491
0
8
17
24
31
34
39
42
46
51
55
62
66
70
74
85
95
106
112
117
124
130
141
154
159
164
169
192
197
209
212
215
222
225
229
237
245
249
255
265
270
276
282
294
298
304
311
319
323
328
334
338
341
345
348
354
358
366
370
378
384
389
395
400
405
413
416
420
427
431
440
447
456
463
473
0
8
16
26
32
35
40
44
47
55
62
76
83
101
105
109
119
123
128
134
137
140
149
157
161
166
172
178
186
189
195
203
209
217
222
225
233
238
254
263
266
271
275
280
287
298
304
314
324
327
336
342
348
354
358
365
370
385
390
396
409
414
423
427
434
437
440
445
449
454
463
468
476
479
485
0
6
13
17
22
30
37
44
48
63
69
72
86
91
94
97
102
105
112
119
127
138
142
145
153
163
166
175
180
194
199
203
211
216
226
238
244
250
254
261
266
271
274
281
292
299
310
314
318
321
325
328
334
340
348
363
369
378
386
391
397
401
409
413
420
423
433
437
441
450
453
464
468
481
489
0
6
9
18
21
30
34
37
43
48
59
62
66
70
75
81
85
91
95
98
105
113
120
127
137
141
147
152
157
161
168
177
192
198
204
219
223
229
237
241
247
253
264
268
273
279
284
296
306
311
321
330
346
360
364
369
378
385
389
392
395
406
412
418
422
426
429
436
440
449
452
463
466
472
475
0
8
15
20
23
27
31
37
42
45
49
52
55
63
66
71
74
78
82
86
92
98
108
113
119
122
126
129
139
145
150
154
160
168
171
176
188
198
205
212
221
227
232
237
244
249
253
265
274
277
283
289
293
313
318
327
339
346
350
358
365
373
377
386
394
399
402
408
420
427
438
444
452
465
474
