# Supplementary material for: Cerebellar Purkinje cells control eye movements with a rapid rate code that is invariant to spike irregularity
Source: eLife. 2019 May 3;8:e37102. doi: 10.7554/eLife.37102 (PMC6499540; doi:10.7554/eLife.37102)
Supplement: Source code 7. [file elife-37102-code7.zip › stim/irregStim_CV05_150Hz_repeat.txt]

0
4
9
22
27
41
59
69
75
79
85
90
93
98
106
109
120
127
137
145
149
153
159
174
179
183
187
194
205
215
219
224
229
233
236
241
244
249
253
269
274
278
282
290
299
304
314
321
328
333
342
347
353
361
364
371
375
386
390
399
403
407
410
416
430
438
445
453
458
463
470
475
481
484
493
