# Supplementary material for: Cerebellar Purkinje cells control eye movements with a rapid rate code that is invariant to spike irregularity
Source: eLife. 2019 May 3;8:e37102. doi: 10.7554/eLife.37102 (PMC6499540; doi:10.7554/eLife.37102)
Supplement: Source code 7. [file elife-37102-code7.zip › stim/irregStim_CV05_160Hz_random.txt]

0
6
10
15
21
26
32
41
44
50
54
61
68
73
78
81
95
99
107
117
123
128
131
136
143
149
156
163
168
171
174
184
188
192
195
201
207
211
216
219
231
236
253
263
269
275
287
291
296
299
304
307
319
322
326
337
346
353
357
360
364
367
371
386
392
400
403
409
416
419
426
429
433
437
445
451
455
459
464
475
0
3
15
28
34
39
44
47
57
64
68
78
84
90
94
99
102
107
111
119
132
137
141
144
150
153
156
160
165
169
173
185
188
195
198
203
209
214
218
223
229
248
255
261
271
281
286
291
297
301
307
313
317
327
340
344
352
357
361
369
379
388
391
397
401
404
407
416
422
426
441
450
454
458
466
471
479
483
487
492
0
5
10
13
19
23
34
46
57
60
64
68
81
85
89
94
98
110
120
128
132
137
140
144
149
153
162
165
175
179
182
190
197
206
216
227
232
235
239
251
254
263
270
278
286
290
293
301
304
319
324
329
333
343
354
358
361
365
368
376
380
389
395
400
403
411
415
422
425
428
431
442
448
462
469
473
482
485
490
497
0
4
10
17
21
30
37
41
44
50
54
71
74
86
90
95
100
103
106
110
113
119
123
131
135
140
146
151
159
164
168
184
194
202
206
215
221
225
229
234
237
248
257
260
264
270
274
281
285
291
295
310
316
320
324
329
333
338
342
356
359
363
369
372
376
382
393
396
401
407
410
415
423
429
437
443
453
460
469
481
0
5
11
16
22
43
54
61
68
73
78
82
88
92
95
106
110
119
125
135
142
148
152
156
167
171
178
181
185
189
196
199
203
210
221
226
231
239
242
250
253
256
259
266
269
279
288
294
297
306
311
322
325
333
336
339
342
351
354
358
366
375
386
391
400
404
408
417
420
423
430
436
444
447
453
458
462
466
474
478
0
3
10
13
24
34
40
47
57
63
82
91
95
99
105
112
117
131
137
142
147
153
156
159
164
167
174
177
186
192
198
201
204
207
215
218
224
228
231
243
247
255
268
273
280
284
298
306
311
322
328
339
342
345
350
356
363
370
378
381
385
391
394
399
406
409
415
424
429
433
443
450
454
458
464
468
477
484
492
497
0
12
18
21
30
38
42
45
54
60
64
68
73
77
84
93
97
106
113
116
121
129
138
142
145
149
154
158
163
168
174
179
182
190
194
200
203
208
223
228
244
247
250
258
262
268
273
277
281
296
302
305
314
317
320
326
337
342
346
354
357
366
370
374
385
391
396
403
413
418
425
431
442
454
467
475
478
487
490
493
0
8
13
23
28
35
44
54
57
60
65
71
77
80
88
93
98
102
113
118
121
124
132
144
150
153
161
165
168
180
187
190
197
201
209
215
222
226
230
234
239
246
256
260
269
273
276
282
289
297
300
305
313
322
327
332
339
344
350
356
361
364
371
374
397
402
411
414
419
423
427
433
440
445
453
460
467
470
473
479
0
10
15
26
31
37
40
44
48
51
57
71
83
88
99
102
112
116
131
134
147
160
171
176
179
182
189
196
206
210
214
221
227
232
239
244
250
256
264
270
275
281
284
288
292
299
307
310
313
318
325
330
334
345
350
353
357
361
366
371
374
381
387
391
400
403
407
411
416
421
430
437
448
451
454
458
463
468
471
482
0
10
21
27
36
44
57
62
65
69
74
80
89
93
100
104
107
114
118
127
131
138
144
147
158
162
171
177
180
183
186
189
192
200
203
212
215
223
229
248
254
261
268
275
279
290
294
298
306
309
321
324
329
337
341
344
351
360
365
368
379
385
389
398
403
406
410
415
418
422
427
433
437
445
450
453
458
462
467
477
0
3
6
11
14
20
23
29
32
37
43
50
54
60
65
69
74
81
84
90
102
105
121
126
129
135
138
142
148
152
155
166
180
183
195
198
203
210
221
225
234
238
242
245
251
255
263
268
272
277
281
286
294
297
306
310
321
325
330
333
339
345
357
361
371
376
386
390
398
403
407
412
416
422
430
437
441
453
459
473
0
4
10
14
19
32
42
53
57
60
68
71
76
79
86
89
94
98
102
111
114
118
121
131
137
140
152
157
163
170
175
183
186
189
192
198
203
208
215
227
231
239
248
253
256
259
267
274
281
285
288
295
304
309
312
318
323
330
336
351
354
365
371
376
380
383
389
401
408
413
416
425
437
441
447
452
459
462
467
475
0
6
10
15
21
24
29
42
49
54
59
63
69
72
76
87
92
95
101
113
121
124
127
136
139
144
154
157
163
171
178
190
199
215
219
226
231
238
241
247
251
260
271
274
277
282
286
290
299
305
309
320
328
337
342
347
353
357
361
374
386
394
399
407
410
416
420
431
434
440
446
450
456
459
463
466
470
477
481
489
0
6
19
32
43
46
50
59
63
67
70
74
81
84
89
95
98
102
105
108
114
121
125
129
133
138
145
163
171
180
186
190
194
202
208
211
224
227
231
235
241
252
267
281
289
293
301
307
315
320
330
335
342
347
352
357
360
364
372
375
381
384
391
397
400
404
408
412
417
426
430
433
439
447
450
457
461
465
473
479
0
9
14
17
20
29
35
45
52
55
58
66
74
84
88
95
98
105
108
124
132
147
150
153
161
167
171
174
179
184
189
197
201
206
209
215
219
223
226
234
237
241
245
250
253
256
266
270
276
286
291
296
300
308
314
324
329
336
343
348
353
358
363
367
371
376
382
391
394
401
405
417
420
433
436
442
447
452
456
474
0
4
13
25
32
35
38
42
45
48
54
61
80
83
99
102
108
114
125
130
134
137
144
149
155
160
170
177
184
194
201
207
212
217
222
228
233
238
243
247
255
258
261
264
268
272
277
281
285
292
299
302
316
319
322
329
340
344
351
355
365
373
381
385
398
403
408
416
419
422
427
432
437
446
450
454
464
473
478
488
0
5
11
23
29
33
36
40
44
49
53
58
64
72
80
86
93
99
103
107
112
118
124
131
137
142
152
161
166
170
183
188
192
198
202
210
216
219
222
238
246
257
262
265
271
288
294
297
300
306
309
313
318
323
326
329
332
335
338
341
345
349
358
363
375
381
384
390
402
408
414
420
425
428
433
443
448
451
459
471
0
3
7
13
19
25
31
37
42
47
50
56
63
70
74
84
93
96
100
112
116
119
129
136
139
144
149
153
159
165
174
184
191
196
214
219
225
229
235
239
244
248
251
254
261
271
278
287
293
303
306
309
318
323
334
342
346
355
362
367
375
378
382
385
388
391
395
399
402
412
415
419
424
427
434
445
454
460
472
476
0
3
13
21
29
39
42
47
50
54
63
74
77
85
92
100
110
113
118
121
127
134
139
147
154
158
163
169
172
176
181
184
193
203
210
213
218
227
232
236
240
243
250
253
256
263
271
276
279
286
290
298
308
313
318
324
331
335
341
344
357
360
363
371
379
383
386
391
405
408
411
427
434
445
454
457
464
469
483
488
0
8
15
22
28
33
41
46
51
55
62
66
70
76
80
100
106
114
119
126
130
147
160
167
170
175
178
182
186
191
199
210
215
221
226
230
235
238
242
254
260
264
272
276
283
289
295
304
309
313
316
327
331
334
344
348
351
358
364
369
375
379
386
390
394
402
405
412
415
423
426
429
437
440
447
454
463
470
474
480
0
4
10
15
20
26
34
38
51
59
65
69
72
80
86
89
93
105
110
113
116
124
131
137
141
144
150
156
160
164
179
185
188
202
205
208
227
236
239
242
251
257
260
275
278
289
293
296
303
313
320
326
335
340
346
351
363
369
373
380
383
392
399
403
412
418
425
431
435
438
447
456
463
468
475
480
485
488
491
496
0
4
8
11
14
24
28
31
36
44
56
62
70
78
84
88
98
103
110
118
121
124
130
137
146
151
154
161
171
176
185
193
197
202
205
210
217
220
225
229
234
244
250
253
257
262
266
272
276
289
293
303
308
312
322
329
334
346
349
353
357
362
365
369
384
398
402
405
414
419
422
437
444
451
455
458
464
473
480
485
0
3
14
17
21
27
30
42
45
50
53
58
69
75
82
87
96
101
104
107
112
115
124
127
133
140
150
153
162
165
170
174
182
186
198
201
210
222
229
236
244
249
255
259
263
268
271
283
288
291
299
310
317
324
329
334
345
355
358
362
370
374
379
382
386
391
400
405
411
414
424
428
431
438
443
449
465
468
474
479
0
3
7
11
14
18
27
32
41
46
56
61
70
74
78
82
90
96
99
104
112
122
128
131
135
140
147
151
154
157
165
171
175
186
191
204
222
230
241
244
248
256
263
274
277
289
296
300
304
316
324
328
331
336
343
347
350
356
359
367
374
377
387
390
397
402
405
408
412
417
426
432
440
444
447
453
456
460
468
473
0
5
8
14
17
21
25
28
31
37
45
48
58
63
69
75
83
91
97
102
105
109
113
117
124
131
135
142
149
161
164
170
173
176
184
191
195
198
207
216
221
240
245
260
265
269
273
277
280
288
294
298
302
305
312
319
329
336
340
344
348
352
356
359
369
375
381
393
400
407
412
422
425
431
438
447
453
462
466
472
0
7
20
23
32
40
48
57
66
71
74
77
84
94
100
115
122
127
135
139
152
155
163
169
173
184
191
198
203
220
225
229
233
244
255
258
262
270
275
280
283
287
294
302
308
313
319
329
333
338
341
346
351
354
358
375
380
390
395
401
404
408
411
414
418
423
430
436
440
448
452
458
463
466
470
479
483
486
489
499
0
4
9
12
20
28
31
35
38
48
51
62
68
73
77
82
85
89
94
100
104
108
113
116
119
123
132
144
151
167
172
181
185
194
198
202
214
221
226
234
238
251
255
262
266
273
277
280
288
292
299
308
318
329
336
341
351
354
363
368
388
391
398
403
409
419
423
429
435
443
448
455
462
469
473
478
482
485
491
494
0
3
9
15
23
36
43
49
53
62
80
88
93
96
103
112
122
126
129
133
137
147
155
159
168
173
177
192
195
198
203
209
223
231
237
241
248
252
255
264
268
277
283
289
292
299
302
307
314
321
326
329
334
340
349
355
360
366
369
373
382
392
403
407
420
425
429
432
437
440
445
448
457
463
467
471
474
484
489
495
0
4
10
15
18
22
27
34
41
44
54
57
62
73
76
83
88
92
97
111
122
135
142
146
158
163
167
172
177
192
196
204
218
223
229
238
243
248
252
256
259
268
271
277
281
288
295
302
305
314
318
324
329
333
338
342
346
351
354
363
369
372
375
390
393
405
409
412
417
430
434
442
452
460
465
471
474
483
486
490
0
6
13
19
26
36
40
43
49
60
63
70
75
86
97
104
109
113
123
126
134
138
145
150
158
161
169
174
177
180
185
190
199
204
207
210
223
226
230
235
246
249
252
259
265
273
278
289
303
306
312
318
323
329
333
345
351
361
367
372
383
388
391
395
410
420
425
428
432
435
439
442
449
452
462
467
474
478
482
485
0
11
18
27
33
37
44
47
51
54
59
68
73
81
86
91
101
104
109
113
118
122
128
135
138
142
147
160
165
169
178
181
185
190
197
204
213
219
230
235
243
253
256
262
273
277
288
298
301
306
313
319
324
329
332
336
344
348
354
368
378
395
401
405
409
413
421
427
430
434
441
448
451
463
470
473
482
487
490
493
0
5
8
13
21
27
30
35
49
57
71
78
83
88
96
104
112
116
123
132
137
140
143
148
156
163
168
179
182
186
193
203
206
212
217
221
225
229
233
236
242
248
252
260
269
272
283
287
291
307
313
316
321
326
343
348
353
356
359
362
377
384
388
394
403
411
418
426
429
432
437
445
448
455
459
463
468
472
480
493
0
7
10
17
25
35
38
44
47
51
54
57
64
68
76
84
88
93
98
103
109
116
131
134
138
149
158
167
170
179
182
185
196
201
213
221
226
230
241
247
251
255
267
274
277
282
291
300
303
307
316
322
325
335
340
345
348
356
363
369
372
375
393
399
406
412
417
422
428
431
436
440
443
450
455
462
469
473
479
483
0
4
8
11
17
23
28
33
38
42
50
57
69
72
77
83
88
95
105
113
118
140
145
150
153
156
160
168
176
182
192
199
210
219
222
228
233
241
244
247
255
259
263
268
271
274
277
281
284
288
291
297
302
311
319
327
335
346
351
355
359
366
372
380
386
394
397
405
410
413
420
425
434
437
441
450
453
458
465
472
0
6
9
16
19
25
31
44
52
58
61
71
77
81
85
88
92
98
102
114
125
141
145
149
155
158
164
171
177
181
190
194
198
210
214
220
225
234
237
241
251
254
258
261
267
271
274
282
296
302
310
315
319
330
336
340
344
349
357
360
367
371
379
389
396
400
403
411
414
420
427
436
441
445
449
456
459
465
469
472
0
3
8
19
23
27
31
34
43
47
50
59
63
71
74
79
84
93
96
99
104
107
119
122
127
131
134
139
143
154
159
166
170
176
183
190
193
201
205
213
221
224
229
232
235
245
250
255
263
269
275
278
285
293
299
307
313
316
321
334
340
358
362
378
384
390
397
403
419
429
434
446
449
457
461
471
476
484
491
494
0
5
9
14
17
24
27
31
37
44
54
59
76
83
93
99
103
114
126
131
139
154
160
164
174
185
189
192
199
203
208
214
217
224
232
236
240
248
262
266
270
275
282
289
296
307
318
324
337
340
343
349
353
356
360
366
370
374
380
384
388
395
401
406
416
420
427
431
436
441
445
448
455
458
461
465
468
471
475
483
0
9
12
18
30
33
42
48
51
54
58
62
67
72
75
82
95
99
102
108
114
119
123
126
139
143
154
171
178
185
189
193
196
201
208
216
219
224
230
234
242
246
254
259
266
273
281
289
295
299
307
318
326
329
333
338
343
346
355
358
369
372
375
383
391
394
399
406
414
418
424
434
443
446
449
452
457
463
472
485
0
6
10
18
23
28
33
37
44
52
55
66
74
80
83
89
92
95
102
105
108
117
124
130
135
139
146
152
155
167
170
178
184
188
192
200
210
215
221
224
228
234
237
242
247
252
259
262
270
275
281
292
298
313
316
328
335
341
348
352
355
358
363
369
376
395
399
411
417
427
432
436
439
450
453
457
464
470
473
476
0
4
8
11
17
24
27
32
40
46
51
57
66
71
75
79
86
94
101
104
108
113
116
119
124
129
134
139
147
154
157
169
175
192
199
203
206
211
219
228
240
254
258
265
268
275
278
289
295
300
305
314
326
329
338
344
350
354
365
368
376
384
389
392
399
402
406
414
427
431
436
441
446
456
460
464
471
475
485
497
0
10
14
17
24
36
40
49
56
62
71
74
77
80
89
95
101
108
113
116
120
127
134
138
145
153
157
163
169
174
180
183
187
191
196
203
209
212
217
220
224
231
237
242
245
255
263
268
272
276
282
293
297
304
308
314
318
332
342
350
354
363
382
394
400
404
407
411
417
421
425
428
434
439
444
453
458
468
473
476
0
5
10
16
20
26
32
37
41
50
54
61
65
75
89
94
102
105
110
121
125
132
136
140
143
150
156
160
163
167
174
177
183
190
193
198
202
210
213
218
223
227
231
238
244
247
252
256
260
272
278
281
290
299
307
313
318
323
335
342
345
350
361
369
373
378
386
395
415
422
426
431
438
445
456
459
462
467
472
477
0
5
13
23
27
35
38
41
51
55
61
64
68
72
75
81
84
87
92
97
107
113
121
130
133
149
152
156
168
173
177
186
190
196
199
204
208
211
216
220
227
233
238
244
248
255
265
272
275
279
282
285
293
296
302
306
311
315
320
324
333
341
351
360
370
380
385
395
405
409
415
419
435
444
450
453
458
463
468
471
0
8
12
17
22
28
37
42
49
55
62
67
73
80
89
97
110
113
117
125
128
133
136
150
164
174
183
186
191
194
199
205
221
228
232
239
247
253
256
262
268
271
275
278
282
288
295
309
315
319
322
327
330
336
344
349
357
360
366
371
379
383
392
397
403
415
418
422
426
429
433
437
440
443
450
457
460
464
471
480
0
4
10
20
32
40
45
49
59
64
73
81
84
89
102
110
113
118
122
128
133
136
145
150
156
160
165
170
186
189
196
205
208
211
217
220
224
230
233
239
244
253
256
263
269
278
284
287
293
307
310
313
318
321
326
335
338
346
352
355
363
368
376
381
387
391
395
403
409
412
417
425
429
433
440
443
454
468
475
481
0
6
10
16
27
32
37
42
45
49
57
61
67
72
75
80
87
91
98
101
105
110
113
119
129
135
138
141
150
155
159
170
178
181
184
189
197
210
221
225
229
235
241
251
265
272
278
282
289
292
303
307
310
313
316
321
328
334
339
356
363
366
370
375
381
385
390
394
407
416
422
428
434
437
442
446
453
460
467
472
0
4
10
14
20
33
48
51
55
62
71
74
81
93
111
123
129
134
142
150
158
162
165
169
173
180
183
186
193
203
207
211
218
221
231
239
245
255
259
266
277
280
283
286
296
300
310
318
324
328
335
340
343
347
351
361
367
374
383
394
401
406
409
418
425
428
434
438
447
453
456
460
464
470
473
476
480
484
495
498
0
3
12
15
28
33
43
47
52
56
63
67
71
74
84
95
105
115
124
127
132
137
142
147
150
154
160
165
168
175
178
182
189
195
203
209
212
216
224
229
233
239
242
248
253
258
261
264
277
282
286
289
292
297
300
303
316
321
331
339
346
349
356
365
373
387
391
407
412
417
431
435
447
451
460
470
475
478
482
489
0
12
17
20
29
41
44
51
59
70
76
84
88
93
98
108
115
119
127
134
139
145
157
161
172
176
179
183
194
201
210
213
216
220
227
233
237
240
248
254
262
266
272
275
279
282
287
293
296
300
304
313
319
325
329
334
337
342
355
359
362
366
376
380
387
392
402
406
413
430
434
438
446
450
456
459
470
478
481
484
0
3
7
11
14
20
27
30
37
43
47
53
61
67
83
89
93
102
119
123
128
135
139
143
150
161
165
169
174
179
184
189
196
201
205
212
218
221
235
247
251
254
262
270
274
278
285
290
293
301
304
309
317
324
330
333
349
358
361
370
377
389
392
395
407
413
417
425
429
433
438
445
449
455
462
470
479
486
490
497
0
9
13
16
19
25
37
41
45
54
57
64
70
76
84
90
93
99
109
112
116
119
128
135
141
147
151
156
162
174
179
185
196
200
203
207
224
230
234
239
242
252
255
262
265
271
274
282
294
300
304
308
313
318
324
331
336
341
349
354
358
370
378
387
394
413
418
423
427
432
439
442
454
460
469
473
480
485
491
494
0
7
11
15
18
22
27
36
51
60
63
69
74
82
87
95
105
115
122
136
147
152
156
161
164
168
171
179
186
189
194
200
211
216
219
233
244
249
255
258
274
280
284
292
297
306
312
317
323
336
341
344
347
351
355
358
367
371
374
379
382
385
388
392
401
404
410
415
422
428
434
438
443
457
463
466
470
477
485
489
0
3
8
15
20
27
30
34
44
50
56
68
71
75
82
86
93
107
115
120
132
139
143
150
155
159
163
167
173
176
180
187
198
207
220
232
235
238
242
248
260
263
266
273
277
280
284
292
296
304
310
318
321
325
329
343
346
354
362
366
371
376
379
386
392
404
408
414
421
424
436
442
448
462
466
472
477
481
492
499
0
6
12
15
19
26
35
38
45
52
55
58
61
66
81
84
90
107
112
119
127
133
138
145
148
156
165
172
176
194
205
209
212
217
222
229
235
238
242
246
249
253
263
272
279
293
296
303
308
313
316
320
330
342
350
357
363
367
371
376
380
390
393
399
403
410
416
424
429
436
443
454
458
466
472
475
480
483
486
491
0
7
19
27
31
36
43
46
49
53
56
59
67
76
89
95
103
110
113
118
124
133
136
142
153
156
160
163
166
175
178
184
188
195
201
209
215
221
225
228
241
253
267
274
277
290
296
300
306
311
314
317
334
337
345
353
357
361
374
381
388
391
401
409
416
423
428
431
437
440
446
450
455
458
464
471
478
487
490
494
0
8
16
23
30
33
42
48
58
63
70
74
78
91
97
108
128
132
137
143
146
149
158
168
172
177
185
199
204
210
213
218
231
236
239
248
253
257
265
270
273
278
284
288
292
298
305
313
316
321
326
335
340
347
352
356
360
367
372
377
381
393
398
404
408
412
416
423
428
432
439
451
454
458
464
476
480
483
487
497
0
3
11
17
29
34
44
50
60
63
67
70
75
82
91
100
110
118
127
136
139
142
147
150
163
166
173
176
179
183
196
201
205
211
219
227
236
247
260
265
268
271
274
279
283
291
295
301
305
311
318
321
326
335
340
343
352
358
363
367
371
389
392
399
407
412
419
422
430
440
444
447
451
455
459
466
471
476
481
484
0
5
15
20
26
33
37
47
53
57
60
65
68
77
83
102
107
117
123
127
137
142
149
157
164
173
183
187
195
199
202
207
212
221
226
235
242
250
268
275
279
282
285
292
297
304
311
324
330
334
337
342
348
353
357
366
372
375
379
383
389
394
401
406
409
412
415
428
431
434
441
444
447
455
462
466
473
476
484
496
0
5
9
15
20
26
32
38
44
48
59
62
67
70
77
80
83
86
96
99
105
112
122
126
130
140
148
152
158
164
180
183
188
191
199
209
212
216
219
224
232
237
248
255
267
270
273
278
281
286
298
305
318
323
331
336
340
348
351
364
371
375
380
386
389
394
402
410
413
416
423
438
442
454
458
467
470
475
479
483
0
3
6
15
19
22
25
33
46
49
53
60
65
71
75
79
84
88
92
98
103
109
113
120
124
131
137
146
154
159
167
172
175
179
188
198
208
212
218
226
236
248
253
260
265
270
275
281
284
288
302
305
308
313
321
325
342
345
352
364
367
370
375
383
394
399
403
406
411
416
421
427
432
437
446
454
458
463
476
481
