# Supplementary material for: Cerebellar Purkinje cells control eye movements with a rapid rate code that is invariant to spike irregularity
Source: eLife. 2019 May 3;8:e37102. doi: 10.7554/eLife.37102 (PMC6499540; doi:10.7554/eLife.37102)
Supplement: Source code 7. [file elife-37102-code7.zip › stim/irregStim_CV05_160Hz_repeat.txt]

0
4
9
12
20
28
31
35
38
48
51
62
68
73
77
82
85
89
94
100
104
108
113
116
119
123
132
144
151
167
172
181
185
194
198
202
214
221
226
234
238
251
255
262
266
273
277
280
288
292
299
308
318
329
336
341
351
354
363
368
388
391
398
403
409
419
423
429
435
443
448
455
462
469
473
478
482
485
491
494
