# Supplementary material for: Cerebellar Purkinje cells control eye movements with a rapid rate code that is invariant to spike irregularity
Source: eLife. 2019 May 3;8:e37102. doi: 10.7554/eLife.37102 (PMC6499540; doi:10.7554/eLife.37102)
Supplement: Source code 7. [file elife-37102-code7.zip › stim/irregStim_CV05_20Hz_random.txt]

0
46
83
164
241
261
284
342
387
423
0
47
76
122
152
212
282
310
399
428
0
13
49
71
153
194
271
312
349
430
0
74
131
165
183
283
348
377
402
457
0
11
34
100
143
192
239
300
389
425
0
58
119
184
202
232
324
360
407
434
0
72
98
154
174
214
287
352
446
472
0
42
64
135
240
320
334
406
454
496
0
58
79
131
221
287
319
346
409
420
0
53
122
182
203
257
285
352
372
457
0
112
146
197
259
289
336
383
422
495
0
39
132
162
240
301
319
370
401
435
0
26
78
118
172
229
284
350
369
491
0
30
49
80
133
184
217
285
380
469
0
48
146
167
228
265
297
328
400
467
0
29
82
142
170
187
233
321
359
421
0
44
88
114
198
256
285
392
422
465
0
57
150
201
247
316
339
363
388
487
0
93
160
173
245
295
328
390
424
447
0
28
107
184
259
291
312
343
371
433
0
95
161
219
239
275
295
329
403
451
0
50
67
148
237
276
335
392
411
487
0
38
86
169
190
230
273
361
392
424
0
46
144
218
247
292
327
350
409
441
0
43
106
173
189
290
361
440
481
499
0
88
123
159
248
289
315
368
398
430
0
55
100
137
164
194
242
264
346
436
0
99
130
197
222
256
287
324
386
448
0
62
127
151
206
232
252
281
371
437
0
67
133
209
270
309
320
377
399
435
0
100
165
234
253
315
360
375
410
459
0
101
144
184
222
288
325
367
451
462
0
45
133
211
227
273
312
415
471
494
0
61
89
166
201
267
363
395
425
473
0
38
94
182
206
265
349
383
420
441
0
26
53
132
219
238
287
341
379
430
0
97
149
187
226
267
355
399
418
444
0
66
105
205
226
286
358
395
410
449
0
44
97
158
186
214
260
311
414
426
0
52
136
220
264
278
338
411
423
457
0
71
106
144
202
240
263
277
359
413
0
24
80
99
138
208
270
288
339
414
0
34
64
104
180
232
296
320
406
439
0
55
98
117
216
265
295
321
384
413
0
31
94
133
164
231
311
412
458
484
0
55
105
147
203
310
323
368
400
432
0
23
89
114
194
240
325
352
440
493
0
43
103
111
184
222
270
313
349
431
0
84
154
218
247
305
362
375
428
451
0
55
79
135
172
191
270
355
399
415
0
27
104
199
219
258
334
389
434
476
0
48
99
130
163
218
255
286
358
462
0
98
129
163
214
268
307
375
385
435
0
57
144
160
189
237
265
298
357
411
0
77
147
243
296
353
375
393
418
458
0
45
92
136
187
233
337
365
385
439
0
65
98
136
180
209
275
289
324
418
0
38
76
136
215
227
297
318
359
413
0
41
130
142
193
230
293
314
363
416
0
54
151
175
216
251
283
312
358
444
