# Supplementary material for: Cerebellar Purkinje cells control eye movements with a rapid rate code that is invariant to spike irregularity
Source: eLife. 2019 May 3;8:e37102. doi: 10.7554/eLife.37102 (PMC6499540; doi:10.7554/eLife.37102)
Supplement: Source code 7. [file elife-37102-code7.zip › stim/irregStim_CV05_30Hz_random.txt]

0
14
51
88
120
177
201
255
264
313
344
357
383
416
480
0
47
71
85
115
143
167
201
223
247
270
307
383
424
443
0
40
84
120
144
168
182
202
214
232
261
313
376
408
449
0
18
26
81
114
153
207
233
251
266
308
334
375
395
425
0
12
29
74
117
138
157
208
236
257
299
342
417
441
476
0
48
79
91
116
164
203
219
279
325
343
361
404
418
436
0
17
66
93
101
142
185
223
259
298
350
356
411
428
459
0
36
62
91
133
144
172
246
263
299
314
345
368
428
478
0
13
31
65
98
125
144
175
229
282
345
356
389
417
444
0
6
28
91
136
187
203
260
276
319
347
377
404
452
468
0
17
45
108
136
171
186
254
292
304
350
379
435
458
484
0
21
58
108
138
158
169
208
265
278
325
350
387
403
432
0
31
61
89
104
149
173
195
249
261
327
380
406
435
466
0
21
44
104
136
202
212
246
268
288
324
350
386
426
449
0
17
43
114
134
180
216
248
277
335
353
405
432
466
486
0
60
84
108
136
163
176
186
210
246
282
325
394
421
456
0
45
94
112
175
192
212
233
277
294
309
364
403
441
461
0
51
98
171
204
233
271
280
307
339
373
418
452
456
481
0
64
85
113
143
193
227
236
259
290
317
346
357
397
435
0
55
74
111
172
216
244
290
346
356
372
418
423
456
479
0
56
98
136
180
260
306
317
346
368
386
404
426
453
484
0
31
53
68
108
161
173
203
240
247
280
336
369
422
451
0
25
37
58
69
121
156
191
206
263
332
368
394
422
444
0
64
78
128
179
223
285
298
322
340
359
394
418
446
477
0
19
36
98
136
211
246
285
335
368
387
414
438
485
496
0
57
77
112
177
195
218
241
269
301
360
396
422
434
473
0
21
71
97
137
196
220
254
277
292
307
366
380
405
439
0
24
110
139
160
200
240
267
275
327
375
396
438
465
499
0
31
66
116
140
176
240
265
300
328
353
365
418
448
454
0
53
79
132
148
175
188
213
271
322
332
370
395
412
432
0
39
50
76
93
138
152
182
231
273
303
331
404
450
494
0
11
64
96
139
167
197
219
237
269
305
378
400
448
484
0
33
56
84
107
147
187
241
277
313
334
355
391
481
491
0
25
61
114
119
154
178
217
248
298
325
336
387
401
445
0
17
56
132
156
174
208
228
276
295
322
338
371
398
435
0
34
54
93
112
126
169
230
268
301
334
347
363
384
434
0
58
118
160
189
209
263
308
368
371
406
425
435
471
493
0
30
52
113
161
186
241
259
272
302
318
342
398
432
467
0
26
65
131
146
160
182
236
253
298
336
357
408
428
466
0
21
54
67
88
142
200
230
247
304
317
354
394
414
434
0
27
66
89
107
121
145
170
202
220
262
324
359
389
449
0
39
57
94
118
152
180
211
225
266
280
322
347
359
438
0
38
65
92
136
143
180
192
237
265
314
340
353
415
441
0
60
110
137
166
177
193
238
280
309
353
382
394
417
471
0
46
79
111
122
158
179
198
248
300
309
335
384
410
434
0
14
80
112
145
202
228
259
281
311
325
355
401
427
480
0
36
54
121
165
187
222
236
291
312
335
357
396
425
467
0
36
61
122
147
167
200
233
253
274
302
371
417
444
462
0
21
55
75
106
148
177
236
262
297
308
337
352
435
478
0
30
67
117
144
177
213
300
329
355
387
414
458
494
499
0
20
59
96
128
147
198
230
259
283
299
352
411
425
442
0
41
83
124
156
188
241
255
264
287
312
372
435
449
467
0
33
74
134
171
186
207
277
316
343
360
371
396
433
458
0
29
81
111
168
207
251
273
314
333
339
357
413
449
471
0
30
76
92
125
188
213
224
239
300
323
351
394
460
495
0
23
78
123
134
165
203
270
316
335
353
387
436
468
479
0
49
108
111
178
208
231
250
263
314
348
373
399
443
471
0
27
50
91
131
157
202
226
281
313
336
376
392
406
488
0
14
36
104
139
168
193
229
249
298
323
332
350
386
425
0
36
70
106
126
142
168
208
216
268
319
348
402
408
435
