# Supplementary material for: Cerebellar Purkinje cells control eye movements with a rapid rate code that is invariant to spike irregularity
Source: eLife. 2019 May 3;8:e37102. doi: 10.7554/eLife.37102 (PMC6499540; doi:10.7554/eLife.37102)
Supplement: Source code 7. [file elife-37102-code7.zip › stim/irregStim_CV05_30Hz_repeat.txt]

0
30
52
112
160
185
240
258
271
301
317
341
397
431
466
