# Supplementary material for: Cerebellar Purkinje cells control eye movements with a rapid rate code that is invariant to spike irregularity
Source: eLife. 2019 May 3;8:e37102. doi: 10.7554/eLife.37102 (PMC6499540; doi:10.7554/eLife.37102)
Supplement: Source code 7. [file elife-37102-code7.zip › stim/irregStim_CV05_40Hz_random.txt]

0
23
73
82
91
99
132
165
214
229
242
279
297
315
337
357
379
390
421
447
0
41
62
99
114
141
171
183
205
222
237
267
286
296
318
363
387
393
414
456
0
33
50
61
93
124
159
184
212
238
292
302
344
356
380
410
427
440
455
469
0
39
60
84
123
142
156
182
233
247
272
289
324
353
366
382
427
447
456
469
0
33
61
77
98
111
138
159
169
197
239
288
308
317
335
341
366
419
434
465
0
17
68
95
111
135
150
198
211
227
256
293
311
353
376
411
436
456
464
482
0
35
71
85
95
117
124
168
192
209
252
275
308
320
338
370
404
449
463
484
0
20
23
79
102
117
129
148
169
186
215
233
260
287
316
332
348
383
424
438
0
10
46
71
117
130
145
190
240
260
276
295
323
345
380
390
436
465
483
494
0
7
18
30
71
81
106
116
156
186
230
262
299
314
339
354
371
389
427
440
0
10
25
51
59
84
116
132
155
187
229
261
316
347
360
389
395
407
453
471
0
14
32
57
83
105
130
169
205
219
252
270
298
314
347
358
380
400
412
471
0
16
46
73
88
96
117
148
164
205
226
245
268
298
351
368
392
397
416
438
0
25
34
63
84
131
142
152
184
206
249
285
304
327
343
389
418
441
446
474
0
30
57
63
107
113
153
173
209
216
245
276
287
322
345
358
395
410
441
470
0
35
68
95
107
161
204
221
233
270
296
314
330
335
370
401
430
446
459
496
0
24
54
79
87
112
127
143
156
172
201
225
247
265
300
318
358
369
423
446
0
12
31
75
122
131
152
166
221
239
262
284
301
322
359
385
403
416
429
455
0
17
39
52
70
90
106
130
159
172
197
213
264
314
333
356
379
397
431
478
0
19
44
65
72
87
124
170
195
224
240
259
292
330
348
370
398
410
418
463
0
31
86
115
123
140
146
178
198
226
249
278
294
314
359
382
398
430
455
468
0
26
37
61
94
111
128
171
187
201
216
260
291
304
346
368
399
423
435
451
0
22
28
39
68
123
149
201
229
245
285
329
347
364
386
420
433
456
464
490
0
43
54
108
121
139
166
207
225
252
282
294
308
349
394
422
434
455
481
499
0
19
37
67
117
132
140
175
190
215
251
270
302
317
342
370
377
394
412
443
0
49
61
104
126
148
169
173
194
224
257
264
279
305
336
359
379
391
421
447
0
28
43
58
92
122
165
182
195
212
229
249
310
338
381
413
421
429
452
477
0
15
38
51
86
106
130
146
172
183
242
270
301
333
381
401
444
453
460
480
0
12
26
32
75
97
112
129
167
176
193
212
247
287
309
331
353
407
425
452
0
16
36
66
112
141
197
205
244
263
292
321
333
362
404
432
438
454
462
498
0
18
54
60
113
131
148
160
188
218
239
291
322
343
374
386
403
439
464
487
0
45
62
120
139
155
173
203
220
247
258
291
296
325
359
373
395
423
436
453
0
52
86
103
131
139
171
211
228
246
275
286
314
339
371
378
407
430
444
456
0
9
56
103
130
144
175
208
229
262
278
287
294
334
359
370
401
436
462
481
0
11
22
53
79
104
131
142
166
187
226
282
298
334
372
401
420
452
480
485
0
19
42
65
84
104
132
153
170
223
246
258
280
309
335
344
352
373
387
436
0
20
39
54
82
91
131
153
175
211
240
291
299
348
370
388
411
431
447
478
0
7
38
81
114
138
187
193
203
231
257
275
285
304
319
348
365
383
408
442
0
40
76
84
98
138
167
185
193
240
273
307
323
338
356
378
405
431
449
457
0
12
55
100
117
146
167
178
184
202
229
252
268
300
323
354
394
413
422
449
0
28
44
55
71
99
115
131
147
186
232
275
295
328
358
385
403
413
428
435
0
42
58
81
113
146
158
186
202
246
301
327
353
376
408
432
448
455
474
493
0
16
35
68
88
136
147
159
203
220
237
264
301
335
347
371
387
409
428
437
0
40
84
113
137
163
174
198
211
247
292
333
344
354
379
394
409
429
447
465
0
13
30
59
81
115
138
147
172
223
234
277
296
310
327
363
392
409
433
439
0
19
37
64
96
110
150
170
184
230
235
267
284
314
344
387
419
434
445
473
0
20
44
59
76
85
105
114
141
173
206
241
253
293
308
326
380
407
427
448
0
15
30
69
98
120
142
182
196
201
237
262
277
316
346
394
410
432
438
453
0
32
56
72
111
116
152
165
173
200
215
233
248
291
306
344
361
387
420
457
0
15
37
92
104
138
161
183
208
237
286
327
369
387
397
403
419
435
458
491
0
19
60
90
116
143
151
160
167
208
232
245
259
285
321
353
379
405
408
443
0
39
67
89
112
150
157
188
206
238
276
296
328
347
362
384
392
438
450
465
0
22
45
78
93
104
147
183
209
246
276
295
322
338
349
403
415
430
448
481
0
31
56
71
79
93
146
167
204
227
246
257
271
318
342
358
383
404
438
461
0
8
24
37
65
105
120
146
167
219
264
284
311
341
356
364
388
412
440
454
0
23
63
76
105
148
163
202
214
247
259
274
295
339
353
380
399
421
434
477
0
16
38
44
79
87
111
128
158
175
210
219
251
271
286
348
370
396
432
461
0
23
65
95
117
147
168
180
195
213
219
266
290
303
337
362
372
401
417
436
0
30
43
57
81
101
162
186
215
256
274
298
323
334
374
388
434
441
471
491
0
25
49
81
108
133
161
190
214
253
289
303
363
378
398
411
427
434
451
472
