# Supplementary material for: Cerebellar Purkinje cells control eye movements with a rapid rate code that is invariant to spike irregularity
Source: eLife. 2019 May 3;8:e37102. doi: 10.7554/eLife.37102 (PMC6499540; doi:10.7554/eLife.37102)
Supplement: Source code 7. [file elife-37102-code7.zip › stim/irregStim_CV05_50Hz_random.txt]

0
24
45
70
85
108
128
148
157
185
199
213
238
268
285
288
312
326
373
399
416
421
428
458
478
0
30
60
74
90
97
105
119
138
153
163
185
220
225
241
264
284
293
322
348
368
389
416
423
447
0
26
69
86
110
115
144
173
199
218
261
276
289
308
320
358
385
393
414
422
433
437
462
481
492
0
12
38
62
78
127
136
149
172
196
211
220
236
247
260
278
296
310
339
356
382
397
427
452
464
0
10
37
45
65
73
85
113
123
135
150
160
187
203
226
253
262
294
315
325
365
394
408
433
451
0
11
29
73
91
107
122
156
164
171
188
208
237
257
291
315
324
338
352
369
386
421
459
475
498
0
50
75
84
97
105
133
146
162
179
204
228
255
270
308
328
333
349
373
381
402
416
444
456
473
0
11
58
66
90
116
133
170
181
195
219
246
262
276
313
316
324
353
379
395
420
441
458
471
477
0
34
40
63
73
86
110
124
156
172
209
245
256
269
274
278
302
310
336
376
410
431
449
470
494
0
12
20
48
76
96
111
141
171
181
190
205
230
251
270
296
304
309
331
352
375
386
404
423
467
0
11
16
49
60
79
94
105
113
144
162
179
205
231
246
270
300
338
377
389
404
415
432
443
462
0
12
21
51
65
103
116
122
134
158
167
200
223
232
248
272
289
305
334
346
373
385
405
443
463
0
15
32
49
58
68
77
103
120
162
172
178
202
223
244
250
267
295
313
342
377
383
410
433
447
0
16
32
40
62
76
88
114
135
156
177
192
222
232
251
292
298
322
360
371
412
425
450
476
484
0
25
36
61
75
87
122
131
150
172
194
228
241
265
273
288
304
329
353
387
394
410
415
431
456
0
15
34
42
76
94
98
122
146
185
210
233
245
255
292
306
326
343
360
393
401
425
434
454
470
0
22
66
83
103
120
134
162
170
198
216
220
230
235
267
295
317
337
364
379
416
435
442
480
494
0
8
30
40
73
96
109
128
151
196
206
219
244
263
279
301
312
338
377
390
402
413
450
458
489
0
35
57
80
103
131
158
164
191
199
211
240
261
286
305
314
331
343
357
374
394
403
425
438
484
0
26
37
44
49
62
82
97
124
160
177
198
216
239
261
291
309
334
354
364
374
386
429
439
454
0
14
36
42
58
70
99
108
138
171
189
203
226
236
266
299
315
320
334
361
383
405
439
450
474
0
17
50
65
85
94
103
124
142
164
176
194
206
225
239
254
275
286
299
319
371
384
397
419
437
0
15
56
74
100
114
133
161
171
185
216
221
247
265
289
294
326
350
372
388
404
413
423
455
469
0
15
53
71
99
108
136
146
164
190
201
214
228
240
248
269
293
333
362
377
385
412
435
451
478
0
13
31
38
66
80
97
132
158
190
201
207
245
272
301
314
337
342
382
415
439
449
466
477
492
0
26
49
59
72
79
113
146
163
181
211
228
240
281
307
334
344
365
379
412
432
445
463
476
482
0
36
49
60
76
88
95
129
137
161
178
184
223
230
238
260
281
293
319
338
365
398
417
450
462
0
22
32
37
53
87
133
139
152
184
200
232
246
275
283
294
317
344
361
380
401
414
434
449
496
0
11
26
55
63
84
100
155
175
203
222
256
282
295
308
336
355
373
397
413
424
452
465
477
488
0
7
17
37
61
90
102
134
152
182
190
205
230
234
248
256
262
285
319
325
343
363
382
399
441
0
8
22
50
77
86
94
118
143
176
186
199
229
240
249
255
289
318
338
355
388
404
423
446
454
0
22
48
63
76
97
103
118
135
159
169
188
203
214
229
249
255
285
308
350
364
409
428
439
457
0
10
29
42
48
76
102
138
162
205
227
248
260
301
310
324
346
356
379
388
400
403
431
467
489
0
24
60
81
113
133
148
163
175
189
195
216
239
265
309
319
334
363
369
387
399
419
454
476
483
0
18
47
66
86
114
130
147
167
199
258
292
303
317
333
339
365
377
401
418
424
448
460
475
498
0
7
43
54
76
106
119
141
183
193
214
236
259
277
299
309
332
342
363
371
397
414
428
443
456
0
10
22
38
74
106
115
144
152
170
184
198
233
247
257
271
282
300
336
362
375
390
412
437
464
0
13
51
104
117
152
175
193
223
247
273
291
309
325
342
358
370
379
384
398
415
443
465
481
491
0
32
49
59
77
93
101
115
134
159
163
173
189
205
225
251
259
273
311
319
348
374
387
422
444
0
21
31
47
57
75
78
99
112
128
142
182
192
240
262
285
297
312
349
365
387
421
438
462
490
0
5
35
51
66
78
111
128
155
160
175
193
217
229
244
260
269
304
316
327
362
377
402
411
442
0
23
41
56
93
110
125
134
161
168
194
219
237
245
280
302
317
342
356
367
411
433
441
477
491
0
39
49
88
103
118
143
159
183
201
222
245
254
272
292
312
321
336
375
390
408
412
429
464
477
0
32
50
56
60
91
120
138
161
175
186
222
262
278
302
312
329
355
380
392
412
421
438
477
482
0
25
47
63
81
84
90
103
114
130
134
160
175
207
222
239
266
278
301
330
344
376
406
425
443
0
13
44
50
80
96
115
132
138
148
157
164
197
214
231
259
267
276
304
337
371
387
415
433
439
0
22
40
63
98
116
132
153
171
197
213
226
231
255
268
287
320
340
350
381
391
410
418
427
478
0
10
36
58
80
101
114
127
138
158
196
212
236
244
284
298
303
318
329
346
369
390
407
421
442
0
21
31
84
105
122
155
163
181
190
201
224
240
259
284
322
346
363
378
390
403
425
437
450
457
0
36
63
86
108
113
144
155
192
201
210
232
261
276
300
319
335
356
363
386
391
412
425
446
473
0
13
27
38
50
64
75
84
131
156
179
197
210
230
234
255
264
281
300
329
346
366
402
432
472
0
10
39
53
89
101
113
129
160
165
178
211
223
241
251
265
280
310
315
332
341
373
402
413
445
0
26
32
45
65
74
103
116
130
161
171
204
246
275
289
300
317
340
365
394
412
438
462
468
484
0
14
24
42
94
108
122
131
153
166
182
208
243
256
266
289
316
325
339
368
391
398
412
441
454
0
45
69
81
106
125
139
154
164
173
193
226
250
286
324
346
368
377
393
400
406
426
448
457
470
0
13
23
52
62
82
93
121
136
149
158
184
211
234
275
294
301
334
339
351
375
381
391
418
447
0
9
23
40
59
89
121
145
159
208
220
247
262
278
291
328
354
364
381
390
409
422
433
459
475
0
41
56
72
88
110
125
136
150
172
202
212
227
243
258
300
309
328
347
369
379
393
422
433
444
0
22
40
49
74
96
147
173
210
233
252
272
284
299
330
339
351
360
367
378
406
433
450
466
488
0
9
24
50
67
78
101
111
149
163
187
201
229
251
271
284
292
302
330
344
367
406
416
435
452
