# Supplementary material for: Cerebellar Purkinje cells control eye movements with a rapid rate code that is invariant to spike irregularity
Source: eLife. 2019 May 3;8:e37102. doi: 10.7554/eLife.37102 (PMC6499540; doi:10.7554/eLife.37102)
Supplement: Source code 7. [file elife-37102-code7.zip › stim/irregStim_CV05_50Hz_repeat.txt]

0
32
50
56
60
91
120
138
161
175
186
222
262
278
302
312
329
355
380
392
412
421
438
477
482
