# Supplementary material for: Cerebellar Purkinje cells control eye movements with a rapid rate code that is invariant to spike irregularity
Source: eLife. 2019 May 3;8:e37102. doi: 10.7554/eLife.37102 (PMC6499540; doi:10.7554/eLife.37102)
Supplement: Source code 7. [file elife-37102-code7.zip › stim/irregStim_CV05_60Hz_random.txt]

0
18
31
44
63
81
97
114
163
174
193
196
210
233
259
273
295
316
335
342
365
371
381
392
399
409
425
434
447
460
0
32
38
48
52
59
90
102
120
137
161
189
215
235
243
261
272
294
316
352
362
366
380
390
415
430
440
463
472
486
0
22
37
53
72
79
91
104
113
133
145
163
170
192
211
232
242
245
269
300
313
331
338
354
367
380
397
431
440
443
0
15
26
48
63
78
94
119
135
146
156
188
208
228
236
254
263
271
282
301
323
338
347
359
370
382
388
405
415
451
0
33
39
51
61
81
108
129
139
149
159
183
194
206
229
240
270
284
306
319
323
331
353
364
373
389
407
421
439
448
0
18
35
58
85
105
127
151
165
179
206
216
233
250
262
271
274
302
322
329
343
349
355
369
380
392
412
426
465
489
0
17
28
49
68
78
103
118
138
145
158
179
194
216
228
278
290
299
309
330
349
369
374
382
394
415
427
453
478
498
0
10
28
54
61
91
104
114
117
128
141
149
165
191
214
238
259
267
293
306
324
329
353
377
406
410
416
429
465
476
0
11
25
43
51
69
92
113
133
159
170
183
196
202
214
226
232
270
292
305
322
341
356
368
377
390
395
424
441
457
0
29
47
59
95
110
128
139
157
181
209
214
233
258
264
273
288
309
312
327
339
368
379
390
405
418
427
440
456
470
0
15
19
28
49
71
86
94
103
120
131
156
174
204
213
231
252
266
286
320
324
340
354
359
381
402
413
421
429
451
0
32
48
74
85
106
127
137
154
179
189
206
221
232
257
290
326
338
347
360
373
382
387
400
407
419
431
447
461
483
0
11
28
61
78
92
100
118
134
154
173
193
224
240
251
273
281
317
329
342
349
358
394
412
429
433
442
458
470
493
0
14
32
45
62
75
86
102
118
127
146
154
165
175
212
229
238
253
261
277
297
323
333
345
352
375
388
419
429
461
0
17
22
33
47
66
74
93
113
125
137
146
161
197
224
257
275
286
300
305
321
328
337
353
373
417
430
444
461
476
0
5
12
22
47
59
75
89
112
126
151
169
183
186
214
237
243
253
285
310
333
355
395
414
432
442
456
473
488
499
0
11
24
43
78
87
91
104
116
140
167
183
192
215
225
246
269
294
305
342
349
358
376
382
396
409
426
441
458
470
0
24
37
49
80
85
95
120
132
136
163
176
195
219
229
250
267
308
317
332
341
356
378
389
407
428
446
459
476
482
0
8
28
43
46
68
92
103
120
155
179
210
229
237
249
254
286
298
313
320
326
339
357
378
397
426
440
449
462
472
0
30
50
77
84
99
131
138
152
159
174
184
211
219
227
243
264
282
290
296
309
331
354
360
380
398
421
454
472
489
0
24
41
69
75
94
107
131
149
164
177
184
217
237
246
280
295
324
342
358
366
374
382
400
413
425
435
457
469
479
0
13
30
34
41
66
93
117
144
164
181
188
203
217
240
272
285
293
326
346
354
365
380
399
416
421
448
475
486
497
0
17
37
52
74
86
106
137
143
164
171
184
201
210
239
248
268
272
288
310
332
350
357
368
386
409
420
459
481
499
0
10
18
41
52
57
69
91
123
141
150
164
185
212
222
238
256
268
290
306
332
362
369
378
409
415
421
428
447
477
0
24
42
65
78
97
109
113
124
143
157
180
189
200
235
251
265
288
293
298
307
330
343
370
376
381
408
423
435
454
0
18
27
42
75
97
104
119
144
159
162
191
211
231
244
253
267
282
300
316
331
346
363
375
421
433
445
464
475
486
0
9
27
41
54
64
74
87
105
113
118
126
138
146
160
174
200
221
240
244
266
311
327
352
363
379
407
428
447
465
0
23
36
45
69
83
87
114
133
142
158
171
199
213
234
256
271
281
285
299
324
337
345
368
392
422
449
454
463
474
0
14
24
37
43
58
79
118
132
146
173
188
201
211
226
246
261
267
294
314
322
352
376
386
401
421
436
447
463
469
0
10
24
49
58
75
80
99
108
127
151
166
184
195
202
206
214
218
242
256
287
321
332
342
357
365
384
413
421
450
0
9
26
33
43
52
60
67
84
94
123
158
183
211
235
251
276
289
305
322
333
361
387
398
431
443
450
465
476
498
0
21
36
52
71
92
99
114
127
137
150
187
198
203
216
225
253
261
276
285
303
313
340
351
364
369
388
424
461
475
0
10
27
59
73
108
132
163
179
198
207
234
240
250
263
285
303
315
322
331
348
365
373
382
404
424
431
444
448
461
0
22
38
61
76
90
115
127
158
161
173
186
218
228
250
259
265
279
311
320
328
343
368
390
397
432
441
455
467
477
0
25
41
82
96
106
113
127
146
171
176
189
203
218
241
259
286
304
321
330
341
352
364
372
398
404
413
426
437
450
0
10
35
48
56
65
83
113
121
135
155
191
207
220
239
252
278
293
319
322
330
333
345
372
402
413
427
447
468
487
0
9
22
34
57
87
109
117
132
138
153
174
191
206
230
233
250
266
300
323
338
344
363
369
374
392
400
435
443
460
0
26
44
55
70
95
108
121
130
139
148
160
175
190
207
223
234
250
260
285
319
337
348
358
365
371
396
401
411
440
0
35
49
61
87
106
117
123
137
142
167
180
183
195
205
219
251
278
295
313
342
358
383
400
407
420
431
453
473
484
0
10
21
35
40
55
80
100
104
111
125
134
151
195
211
227
239
254
265
274
293
312
324
342
362
369
397
407
433
460
0
22
39
53
62
74
84
96
121
135
149
169
189
209
219
241
251
271
285
308
332
344
354
391
410
422
428
435
460
464
0
14
33
43
50
57
75
84
96
106
133
145
168
178
198
231
241
262
273
303
314
341
347
354
372
400
413
437
454
472
0
33
53
66
77
94
110
115
128
166
171
190
213
221
233
238
244
264
281
290
307
326
343
370
381
394
424
439
465
497
0
14
19
39
57
67
83
101
118
150
188
219
242
257
265
294
309
337
358
379
399
410
415
424
431
452
463
474
481
486
0
36
49
65
77
110
118
133
148
172
197
206
227
253
266
279
291
304
323
342
355
364
372
383
398
417
438
453
458
466
0
9
25
37
60
79
105
113
119
140
153
187
198
204
222
243
260
272
290
315
327
335
351
374
381
411
430
443
463
468
0
40
47
59
86
110
121
131
147
159
173
207
215
235
247
276
303
320
328
342
366
380
402
415
434
443
465
473
485
496
0
28
53
64
74
80
106
127
143
157
177
186
207
224
230
248
257
282
288
297
324
343
376
418
434
453
467
477
488
498
0
25
39
58
69
98
106
112
117
130
151
175
191
205
219
226
238
249
257
293
303
318
325
339
363
377
393
405
434
465
0
17
37
47
51
71
82
87
106
114
129
135
159
170
199
223
244
261
273
280
288
308
331
343
359
383
391
422
443
457
0
28
36
66
84
97
105
120
142
146
158
176
197
210
229
234
252
262
280
293
304
315
331
342
360
387
393
431
441
446
0
38
54
70
77
98
119
127
143
153
163
181
206
232
245
251
263
271
280
296
313
343
357
371
390
423
434
440
461
467
0
13
38
42
52
61
86
108
129
160
194
209
218
231
245
259
269
277
286
294
308
315
337
343
365
382
417
428
450
467
0
20
33
56
62
68
74
98
113
122
138
153
187
198
217
225
230
266
288
301
323
341
361
377
388
407
420
433
454
485
0
36
54
62
70
89
108
132
150
169
179
188
197
212
230
242
264
278
307
322
331
357
364
380
386
407
416
426
434
452
0
20
28
41
52
73
87
108
138
153
165
172
182
194
219
223
254
278
307
317
328
346
350
369
386
399
428
440
448
476
0
32
54
61
69
80
98
103
125
140
146
168
178
187
208
223
239
256
275
290
317
320
326
337
344
368
405
429
455
474
0
14
42
59
75
87
103
116
155
185
202
219
225
234
251
277
288
308
312
332
357
373
382
408
424
438
458
476
481
489
0
18
42
47
61
78
104
144
157
172
187
196
214
233
251
258
269
283
298
310
325
340
345
358
370
405
416
427
447
470
0
5
41
55
76
85
96
116
136
162
180
194
207
221
224
253
268
298
317
323
338
365
371
379
396
416
434
443
467
473
