# Supplementary material for: Cerebellar Purkinje cells control eye movements with a rapid rate code that is invariant to spike irregularity
Source: eLife. 2019 May 3;8:e37102. doi: 10.7554/eLife.37102 (PMC6499540; doi:10.7554/eLife.37102)
Supplement: Source code 7. [file elife-37102-code7.zip › stim/irregStim_CV05_60Hz_repeat.txt]

0
32
48
74
85
106
127
137
154
179
189
206
221
232
257
290
326
338
347
360
373
382
387
400
407
419
431
447
461
483
