# Supplementary material for: Cerebellar Purkinje cells control eye movements with a rapid rate code that is invariant to spike irregularity
Source: eLife. 2019 May 3;8:e37102. doi: 10.7554/eLife.37102 (PMC6499540; doi:10.7554/eLife.37102)
Supplement: Source code 7. [file elife-37102-code7.zip › stim/irregStim_CV05_70Hz_random.txt]

0
4
15
27
36
67
74
94
106
121
143
161
175
191
212
224
234
250
256
267
270
277
288
297
309
322
329
354
362
380
389
393
416
433
449
0
13
21
45
64
70
79
103
125
133
146
154
171
189
206
213
235
255
259
265
283
290
301
322
333
359
370
384
395
401
417
431
461
475
482
0
24
52
57
69
74
105
121
126
136
154
171
181
193
211
218
244
252
258
263
287
301
310
326
334
344
355
368
371
384
409
418
426
445
467
0
11
21
35
45
66
79
104
123
137
143
150
156
177
188
207
211
228
247
262
283
298
316
322
329
343
370
389
409
412
417
430
442
447
477
0
8
20
40
56
66
75
82
89
102
120
137
163
175
182
190
203
215
224
240
263
274
291
300
305
317
347
353
376
391
420
426
440
453
471
0
16
28
32
40
48
58
75
95
103
115
147
164
192
211
230
244
266
275
305
326
337
345
356
373
378
402
407
413
440
454
467
483
491
496
0
6
30
63
80
99
106
117
124
136
152
162
180
185
201
208
220
242
252
276
291
300
304
317
329
344
358
365
381
388
400
412
420
448
473
0
11
21
30
38
54
62
70
80
95
121
135
148
178
196
208
215
245
252
259
264
282
317
331
348
363
376
382
389
395
404
420
443
462
472
0
25
57
66
84
100
107
117
122
137
157
169
181
191
208
216
230
239
260
276
281
288
312
317
348
371
387
398
411
420
440
451
455
479
494
0
11
44
54
64
74
92
98
107
117
126
136
150
161
177
185
198
216
238
252
260
278
292
312
328
337
348
352
364
378
389
414
431
441
470
0
10
28
38
46
74
82
90
118
140
161
175
196
210
225
232
240
248
256
263
269
279
292
306
317
330
336
365
381
401
423
430
444
459
464
0
8
18
26
58
67
73
78
100
112
128
147
159
178
194
204
214
228
246
260
268
282
313
328
337
352
358
389
416
429
433
451
455
476
491
0
19
29
36
49
70
79
86
98
110
144
151
169
180
204
223
235
243
251
292
298
317
324
339
351
362
381
389
409
425
437
449
468
477
497
0
11
15
21
26
36
54
75
84
89
111
135
143
158
169
179
198
209
216
231
247
280
292
300
317
330
341
350
357
378
396
409
438
451
467
0
13
35
46
56
65
72
89
99
111
146
159
179
198
202
229
250
267
273
282
297
304
318
325
333
351
364
379
403
419
427
436
447
456
463
0
22
37
44
58
76
90
102
126
147
166
187
194
198
202
221
233
238
249
264
280
303
323
336
343
365
377
384
402
405
410
422
443
449
465
0
10
27
45
54
58
67
74
87
111
142
151
164
172
185
193
201
217
239
247
258
270
283
301
312
337
360
384
394
397
421
435
444
466
476
0
6
12
22
29
35
50
68
79
95
102
111
139
154
171
183
203
223
229
244
254
268
290
325
333
347
365
379
399
412
420
427
436
445
469
0
14
21
26
32
37
48
55
61
68
79
87
101
115
126
157
170
184
201
220
238
264
290
309
318
346
367
378
394
408
434
445
452
462
471
0
16
35
45
60
71
75
82
94
101
107
125
136
142
170
181
196
211
236
247
261
267
286
296
308
316
325
356
370
378
401
410
439
457
468
0
8
24
37
40
60
80
104
112
119
128
151
156
168
192
198
204
215
227
237
247
277
290
294
309
332
349
354
369
375
395
411
416
430
442
0
14
26
65
71
91
102
107
113
127
136
149
173
178
194
205
217
233
261
279
293
301
317
329
352
360
367
390
400
423
442
448
455
474
486
0
13
28
44
63
74
79
89
100
112
140
158
171
175
200
225
232
250
264
273
277
301
319
338
356
359
369
386
403
408
416
440
453
467
471
0
21
31
55
62
73
89
103
113
121
126
144
169
179
190
200
208
215
233
241
262
277
297
306
311
319
341
362
384
398
427
442
446
458
472
0
13
26
43
49
60
79
86
113
131
147
159
184
189
197
206
213
236
240
249
262
274
284
291
302
332
343
353
368
380
408
419
448
456
466
0
26
43
57
68
76
92
101
113
120
137
156
162
170
190
197
214
241
251
267
277
299
309
316
320
326
344
357
366
371
386
397
410
426
447
0
26
59
64
82
94
103
126
140
149
172
183
194
207
219
225
244
247
264
293
299
307
313
327
352
362
380
390
407
420
423
433
447
457
468
0
18
26
40
48
54
60
66
91
103
111
126
143
164
189
200
206
211
222
233
252
262
282
291
300
320
347
371
385
412
420
442
449
461
476
0
7
32
47
55
65
79
106
115
130
139
146
163
176
188
201
216
227
243
253
275
296
323
326
357
389
397
409
418
427
434
441
461
470
483
0
6
25
36
54
79
88
113
132
153
161
168
182
206
234
243
260
282
316
337
347
355
360
367
370
384
394
401
408
421
427
440
451
469
490
0
8
23
43
67
77
85
103
107
122
145
154
166
172
184
222
240
251
261
282
301
314
337
347
365
376
388
404
420
428
438
443
454
478
485
0
11
31
51
59
66
84
108
120
126
146
153
166
180
188
193
200
227
257
270
288
299
312
325
331
347
369
376
386
391
414
418
429
441
462
0
6
27
38
44
47
52
64
76
95
115
124
140
180
199
216
228
246
255
278
292
306
318
339
350
364
371
397
406
418
439
447
458
468
493
0
17
37
46
50
66
83
89
110
121
133
148
155
178
200
218
233
247
255
275
308
319
325
334
354
365
391
397
412
428
438
457
464
472
488
0
7
33
53
62
74
87
116
125
137
143
169
181
192
210
238
252
262
276
283
300
325
344
370
376
383
398
409
417
443
461
470
478
481
497
0
11
23
30
35
56
85
102
117
143
146
163
178
188
204
210
230
242
251
267
276
289
300
313
319
341
345
372
382
390
403
425
431
450
460
0
12
19
45
59
79
82
92
106
121
126
137
149
178
208
221
228
239
257
267
276
291
299
310
321
331
343
356
369
374
398
428
434
448
469
0
18
28
45
78
94
111
120
124
135
157
166
176
187
196
212
216
221
234
241
254
259
267
286
307
314
322
339
367
375
401
424
447
456
462
0
14
24
41
44
54
65
81
85
104
129
157
169
186
199
204
230
255
271
281
305
325
335
339
349
361
378
385
394
403
415
425
435
439
451
0
8
27
39
47
60
69
87
101
118
132
178
194
211
228
237
249
264
292
299
316
329
349
361
370
377
388
404
419
425
434
441
463
469
487
0
12
20
34
41
56
69
81
107
136
156
163
175
187
198
204
222
242
250
256
273
281
293
298
305
330
350
372
389
402
423
431
442
453
486
0
8
19
36
59
80
95
113
123
141
160
181
196
202
206
220
241
252
273
282
292
300
317
330
345
353
361
370
374
379
397
406
431
464
469
0
22
27
39
63
70
94
104
116
133
149
160
173
190
200
205
208
216
236
258
278
289
295
306
321
338
359
373
390
416
433
443
450
456
462
0
10
18
33
48
59
63
74
80
96
105
114
127
139
159
175
187
196
202
213
233
258
268
284
299
302
329
363
371
391
408
431
436
452
463
0
11
20
37
48
59
69
74
82
106
118
131
140
158
181
186
196
204
210
232
248
261
271
279
288
302
310
344
358
375
380
399
421
436
442
0
19
26
42
49
71
79
94
114
143
163
181
186
212
242
253
259
277
295
298
312
323
334
346
355
369
382
405
414
422
437
456
471
492
496
0
8
26
44
61
67
78
92
98
118
130
138
160
187
210
232
258
264
283
289
298
309
325
334
340
356
373
400
409
424
429
445
465
479
493
0
8
17
22
31
35
52
66
94
119
124
138
161
169
185
194
213
231
248
264
274
282
298
310
328
340
354
362
378
393
415
430
438
455
498
0
5
22
38
58
65
96
113
132
137
142
156
171
178
182
202
221
230
243
259
274
295
323
333
344
370
380
399
412
426
434
450
468
473
491
0
13
25
44
48
54
66
74
87
91
122
134
149
155
160
174
183
202
230
247
260
275
298
306
319
332
342
375
396
409
427
442
450
472
481
0
7
13
24
38
48
55
65
79
94
122
160
169
187
205
222
228
239
254
260
271
282
295
315
318
346
357
382
396
412
424
432
452
460
468
0
15
27
36
50
61
67
80
89
103
124
135
151
162
173
193
201
208
213
229
253
258
283
286
305
312
315
323
347
377
385
399
410
422
453
0
27
37
48
56
71
91
105
115
124
141
148
156
164
174
199
206
222
238
262
270
276
299
304
322
337
345
358
368
375
392
415
430
437
447
0
11
23
51
60
75
99
105
124
148
163
175
182
195
216
225
244
252
262
265
278
297
305
328
335
339
351
358
365
390
397
407
427
435
442
0
5
26
41
56
69
80
121
125
143
159
181
187
200
213
228
259
271
282
291
296
307
317
331
348
357
366
374
382
409
429
453
461
486
498
0
15
29
42
62
69
92
104
116
122
135
156
190
196
216
222
233
250
255
270
281
308
334
346
355
363
373
388
400
407
417
426
438
456
465
0
19
33
48
67
75
100
118
130
140
154
160
173
179
191
201
221
228
249
257
294
308
325
331
337
356
376
397
404
414
437
452
460
482
487
0
38
43
65
80
112
125
140
158
166
185
203
214
231
240
247
252
264
283
292
300
305
320
330
343
359
373
383
390
398
410
429
449
462
472
0
9
15
33
46
73
89
104
121
133
141
157
168
184
189
200
206
218
249
258
265
275
286
294
299
310
324
347
351
370
396
409
422
430
445
0
13
33
41
64
91
96
101
124
137
150
158
174
182
198
203
213
230
243
254
266
277
305
322
334
349
361
388
394
419
430
434
456
467
488
