# Supplementary material for: Cerebellar Purkinje cells control eye movements with a rapid rate code that is invariant to spike irregularity
Source: eLife. 2019 May 3;8:e37102. doi: 10.7554/eLife.37102 (PMC6499540; doi:10.7554/eLife.37102)
Supplement: Source code 7. [file elife-37102-code7.zip › stim/irregStim_CV05_70Hz_repeat.txt]

0
12
20
34
41
56
69
81
107
136
156
163
175
187
198
204
222
242
250
256
273
281
293
298
305
330
350
372
389
402
423
431
442
453
486
