# Supplementary material for: Cerebellar Purkinje cells control eye movements with a rapid rate code that is invariant to spike irregularity
Source: eLife. 2019 May 3;8:e37102. doi: 10.7554/eLife.37102 (PMC6499540; doi:10.7554/eLife.37102)
Supplement: Source code 7. [file elife-37102-code7.zip › stim/irregStim_CV05_80Hz_random.txt]

0
11
15
31
41
59
70
80
110
118
136
149
156
169
186
202
214
223
241
251
257
290
306
315
322
349
358
364
370
375
382
393
405
415
423
439
453
460
468
487
0
19
29
32
38
55
60
78
88
103
115
128
144
157
163
173
182
187
191
198
205
216
222
231
237
247
268
277
287
306
322
327
331
354
365
386
403
432
445
453
0
14
18
22
39
52
65
77
84
90
97
105
121
130
139
150
156
160
166
182
188
199
213
222
231
253
266
284
295
310
328
331
334
350
365
371
392
409
426
445
0
7
20
26
41
49
59
66
80
90
111
132
150
182
188
196
207
211
230
243
264
279
292
298
307
319
332
339
346
353
361
373
385
391
401
419
423
433
442
452
0
9
19
45
56
70
77
87
99
110
120
129
142
156
169
194
213
217
221
230
250
270
282
289
301
317
351
358
365
379
393
402
419
425
432
444
453
467
488
497
0
9
16
37
49
56
61
78
83
86
107
110
126
134
158
172
177
189
211
233
239
253
258
266
276
286
303
317
335
341
355
368
380
405
414
427
434
440
466
483
0
16
31
48
77
101
117
133
144
156
163
175
180
187
202
217
230
243
256
262
268
296
302
308
328
331
347
360
373
377
383
393
400
407
414
432
436
445
454
468
0
9
32
38
55
67
74
90
95
107
127
150
171
203
215
223
227
241
244
252
255
265
272
284
292
297
308
314
322
339
350
361
371
381
394
407
416
431
442
457
0
16
34
44
65
79
85
91
98
108
116
134
140
158
166
180
200
213
236
247
256
261
268
281
309
321
329
341
346
352
355
377
393
403
408
417
425
433
446
475
0
9
12
35
45
55
66
82
88
95
110
118
125
147
157
167
192
199
213
231
239
249
268
277
284
296
314
321
324
334
347
359
376
393
402
422
428
446
455
465
0
14
30
48
54
71
92
126
152
164
169
180
197
212
218
226
242
260
271
283
291
312
330
336
341
344
348
355
363
368
371
381
401
412
419
430
442
457
470
479
0
9
14
29
35
44
52
58
78
103
112
123
135
152
173
177
189
203
211
233
249
257
270
277
299
313
325
331
346
354
375
384
397
405
426
436
444
450
455
477
0
13
22
31
37
50
69
73
81
88
100
105
120
125
142
154
169
189
195
202
214
239
246
266
287
309
317
331
339
351
365
375
385
412
428
433
441
447
458
471
0
12
29
53
75
83
103
110
131
145
150
160
168
176
187
199
210
223
231
242
249
263
267
275
282
298
308
321
338
360
364
371
394
422
427
430
444
463
476
487
0
11
27
51
66
72
95
110
124
136
142
149
167
180
189
194
203
207
228
243
250
259
280
311
326
339
355
368
376
383
391
403
410
423
434
450
463
478
484
494
0
16
39
62
74
86
98
124
129
135
142
157
167
192
204
221
233
247
261
265
280
297
318
327
333
351
365
389
401
412
416
425
433
439
451
461
471
480
490
495
0
11
20
42
62
73
78
97
109
116
127
138
146
159
168
176
202
212
221
225
240
252
268
279
291
299
314
320
339
348
361
365
375
385
397
409
437
444
454
465
0
23
37
40
57
70
76
96
101
112
122
127
130
136
152
156
163
182
202
212
217
230
245
268
278
282
292
314
326
334
342
363
374
383
399
407
414
424
439
446
0
12
16
39
50
58
68
92
100
106
126
138
152
174
180
188
191
207
216
232
239
259
280
286
306
315
326
335
346
352
368
381
393
402
409
415
431
457
467
477
0
15
23
49
64
73
90
100
113
125
139
165
169
176
187
193
208
217
224
241
251
266
285
298
304
309
314
333
352
364
371
390
408
414
422
441
455
462
468
478
0
12
15
23
35
41
51
63
82
88
94
103
123
132
152
161
167
175
187
195
210
222
252
262
282
294
303
310
322
330
341
359
380
394
399
419
430
446
456
479
0
23
41
50
58
64
73
94
103
115
142
152
163
174
189
197
202
215
224
235
241
255
270
290
296
306
319
328
340
352
372
383
393
409
431
435
444
462
468
474
0
17
40
50
60
74
78
96
109
125
136
146
149
163
184
198
215
229
233
249
256
274
286
293
302
319
333
340
346
364
374
381
385
419
431
438
458
461
468
482
0
22
41
47
57
63
68
75
83
96
103
114
124
150
157
165
177
187
199
205
211
231
253
265
279
292
300
327
355
362
376
389
400
411
422
436
448
455
465
475
0
17
32
42
53
63
69
75
92
103
109
114
132
138
145
149
165
183
207
226
231
242
253
267
280
294
311
322
342
345
348
364
375
394
399
408
430
441
455
476
0
7
18
32
44
56
59
64
74
91
110
141
154
169
186
191
204
215
221
231
245
250
259
275
281
294
313
318
339
346
359
375
391
401
412
437
446
461
474
484
0
13
22
27
31
34
41
50
59
70
80
88
98
121
155
166
177
192
203
214
224
230
236
246
264
271
278
303
316
331
351
357
369
380
396
400
413
429
441
449
0
16
19
39
54
65
90
103
126
134
140
153
162
170
188
214
222
233
244
259
271
283
292
319
327
333
339
361
368
385
395
413
424
434
446
457
461
470
477
495
0
12
20
34
49
75
86
108
118
127
139
145
157
174
189
194
200
213
216
224
238
264
277
302
315
326
338
352
358
374
387
396
399
415
420
427
439
443
453
471
0
16
23
40
56
71
76
83
96
101
114
128
153
159
170
182
191
207
215
237
245
261
270
280
300
317
325
343
356
363
369
374
383
397
408
420
425
434
441
444
0
5
13
25
39
45
52
59
70
74
87
110
113
128
132
156
165
189
195
210
222
239
249
257
273
282
301
310
319
324
331
347
352
372
384
396
413
428
435
447
0
10
40
50
66
79
85
92
106
129
146
162
167
174
181
203
218
229
234
244
267
281
295
306
320
332
341
357
371
388
401
413
418
424
433
442
448
463
482
485
0
16
25
38
53
61
74
78
94
103
115
123
134
154
163
176
181
186
191
212
224
244
255
278
284
300
306
314
320
329
348
354
363
386
395
429
444
452
460
467
0
11
21
31
56
80
86
91
107
115
123
139
151
159
164
167
185
190
195
209
225
238
260
264
275
281
296
311
324
353
362
369
380
389
398
411
434
438
451
460
0
9
15
28
34
46
57
64
74
85
108
121
129
155
167
198
217
224
242
259
267
274
284
302
323
339
348
357
367
376
381
389
400
413
417
425
440
447
463
471
0
13
20
36
57
74
79
86
103
112
116
130
145
164
170
187
191
198
208
228
231
241
249
276
285
311
315
324
338
346
371
377
383
392
402
411
425
444
450
459
0
10
20
34
42
63
70
80
91
102
121
130
139
155
164
182
202
213
225
234
263
268
275
289
301
310
317
325
339
344
358
369
395
404
408
416
425
434
443
464
0
13
30
37
44
51
68
78
96
106
114
137
151
162
174
183
193
199
207
219
225
253
262
270
294
316
328
344
365
375
380
388
414
419
439
451
459
465
472
484
0
13
34
41
47
57
72
79
92
101
112
133
145
149
159
166
179
198
213
218
230
241
252
258
270
274
280
288
304
319
328
351
362
386
391
410
434
443
461
480
0
14
17
31
63
75
88
105
128
131
149
164
184
206
216
224
242
250
260
270
279
297
303
307
317
330
337
352
362
374
378
392
407
424
430
438
451
464
473
482
0
15
31
44
67
74
87
93
106
114
124
132
151
155
167
185
200
214
219
231
236
248
258
272
290
301
311
329
369
391
406
424
434
439
450
455
461
473
488
498
0
8
20
36
43
58
72
84
89
101
129
145
157
175
196
205
215
227
240
254
267
286
299
313
322
330
340
344
354
360
372
384
387
402
412
418
425
435
455
483
0
14
20
39
51
68
75
81
90
109
119
136
142
150
165
188
194
204
211
224
232
248
271
279
289
306
324
332
336
371
382
398
411
420
431
447
461
472
483
494
0
18
37
47
53
58
71
80
95
108
115
118
128
139
148
177
184
195
200
215
234
260
269
279
286
306
331
344
360
369
375
387
400
409
417
429
449
459
475
490
0
10
38
49
56
63
68
81
86
89
102
116
122
133
146
156
166
175
184
191
219
234
261
279
291
312
322
329
353
370
383
398
407
418
426
437
445
455
485
493
0
5
12
38
46
58
70
92
100
116
128
139
154
165
191
210
230
246
254
260
271
295
311
323
335
352
365
376
382
385
409
415
434
452
459
464
469
478
490
499
0
8
25
40
45
72
80
98
108
123
131
145
157
170
194
204
212
222
238
249
253
266
286
291
299
312
318
344
354
360
368
371
386
403
416
431
447
460
477
485
0
12
36
46
57
62
69
79
103
110
124
140
149
155
162
175
186
198
208
217
223
237
241
269
276
293
303
323
331
334
341
348
365
379
388
393
403
429
440
458
0
19
30
52
63
76
90
95
103
124
135
143
149
165
171
204
224
242
250
258
264
275
284
295
307
324
334
344
350
357
372
384
387
402
408
417
444
457
468
473
0
18
29
37
50
68
87
93
100
116
137
153
164
180
196
212
218
229
241
251
258
270
302
316
321
327
331
341
354
367
374
396
413
419
434
442
452
462
466
481
0
7
15
29
39
51
68
82
96
111
121
127
130
139
158
181
186
203
210
217
232
241
258
267
282
287
308
318
325
338
348
373
384
390
406
414
432
450
453
464
0
13
18
22
33
53
61
68
72
80
95
101
106
119
125
148
158
181
198
219
223
227
235
248
262
276
291
306
322
326
340
347
352
361
388
395
406
428
444
453
0
16
40
45
60
74
80
90
95
107
126
131
151
172
193
205
212
221
228
243
255
269
277
283
295
300
320
326
337
343
353
369
373
386
403
429
438
458
471
481
0
6
15
27
40
52
60
71
84
94
112
125
132
138
153
164
175
187
196
204
211
226
232
249
255
269
272
284
291
305
310
331
336
352
361
377
384
414
432
454
0
10
15
30
42
73
87
101
111
116
132
138
142
161
178
192
201
212
225
238
254
260
273
291
302
308
324
331
343
357
360
371
375
384
389
393
406
417
432
445
0
14
20
26
41
57
80
89
115
124
141
149
156
166
190
200
208
228
241
256
265
278
291
315
322
332
341
357
362
371
386
392
408
425
446
454
465
474
484
490
0
4
10
27
46
52
59
75
86
104
109
126
130
143
156
165
172
184
191
202
209
224
251
259
279
290
313
322
325
336
349
355
376
390
396
412
425
435
454
469
0
29
42
47
55
58
71
82
98
113
133
150
154
158
172
196
214
224
227
236
243
254
262
274
281
288
302
315
326
336
348
360
370
384
393
410
423
427
435
454
0
6
31
41
54
63
72
82
98
117
135
140
152
163
178
194
217
244
250
255
264
284
296
307
311
321
326
341
363
372
384
401
408
416
430
451
459
469
479
485
0
21
30
45
51
75
95
116
122
137
148
154
159
166
179
186
204
211
226
237
244
265
273
282
305
312
322
336
349
373
387
401
409
414
423
430
448
468
475
485
