# Supplementary material for: Cerebellar Purkinje cells control eye movements with a rapid rate code that is invariant to spike irregularity
Source: eLife. 2019 May 3;8:e37102. doi: 10.7554/eLife.37102 (PMC6499540; doi:10.7554/eLife.37102)
Supplement: Source code 7. [file elife-37102-code7.zip › stim/irregStim_CV05_80Hz_repeat.txt]

0
11
15
31
41
59
70
80
110
117
136
149
156
169
186
202
214
223
241
251
257
290
306
315
322
349
358
364
370
375
382
393
405
415
423
439
453
460
468
487
