# Supplementary material for: Cerebellar Purkinje cells control eye movements with a rapid rate code that is invariant to spike irregularity
Source: eLife. 2019 May 3;8:e37102. doi: 10.7554/eLife.37102 (PMC6499540; doi:10.7554/eLife.37102)
Supplement: Source code 7. [file elife-37102-code7.zip › stim/irregStim_CV05_90Hz_random.txt]

0
10
17
22
38
44
52
60
76
86
92
104
121
130
144
152
161
164
170
174
188
209
218
227
242
256
265
270
293
316
321
327
340
349
355
362
374
380
404
411
427
440
448
463
479
0
8
21
30
38
44
54
62
80
90
95
110
125
131
153
172
177
180
190
204
220
240
246
258
263
268
282
285
290
298
320
342
347
357
367
381
389
399
418
431
443
456
465
473
486
0
5
10
30
36
54
63
68
74
89
99
109
118
132
151
165
168
177
186
199
211
223
232
239
257
260
275
278
299
309
339
353
366
373
378
383
398
409
415
427
435
453
472
481
490
0
12
24
33
44
49
68
73
84
97
105
123
133
151
159
165
180
193
201
226
241
252
260
269
275
278
290
300
306
310
323
327
358
365
372
386
391
400
404
411
422
436
447
463
471
0
14
22
38
50
60
65
70
84
95
100
109
119
129
135
151
162
170
180
187
213
221
231
244
251
262
276
283
298
311
322
329
340
344
351
366
380
385
412
427
431
450
458
465
487
0
6
22
30
37
62
73
76
80
85
97
113
125
150
168
179
184
190
210
216
224
234
241
252
271
283
303
313
320
326
336
344
350
355
366
378
394
400
412
434
442
455
466
475
481
0
19
25
44
49
67
71
77
85
93
99
115
134
147
152
167
177
186
199
205
215
230
244
260
276
286
297
322
333
355
367
383
392
401
406
411
418
422
426
433
446
453
464
470
484
0
7
19
25
39
57
68
80
93
101
107
116
131
161
181
190
200
208
219
224
232
245
258
271
279
282
289
316
335
348
361
366
375
380
387
400
405
420
425
441
451
459
469
477
485
0
21
27
35
41
53
70
78
89
97
104
108
112
127
143
152
158
174
189
201
209
225
229
232
240
256
261
265
273
283
293
321
342
354
360
372
386
402
411
429
433
451
463
472
483
0
8
17
40
53
60
72
86
94
108
118
123
133
143
150
167
180
192
206
220
230
246
255
260
271
285
298
317
324
333
359
369
379
384
391
395
401
406
411
426
451
461
467
471
480
0
12
17
22
35
49
54
59
76
84
90
103
108
127
138
146
170
178
187
210
222
234
246
252
264
270
291
303
317
326
331
336
345
361
387
391
399
403
417
425
438
445
454
462
471
0
8
28
54
69
76
92
105
122
132
145
148
160
169
174
195
200
210
218
221
228
240
247
253
282
293
305
315
320
331
345
356
364
370
381
392
404
410
417
436
445
458
468
475
478
0
5
16
23
31
40
48
51
57
67
73
83
99
110
118
123
144
154
170
186
198
212
219
233
241
254
272
288
300
310
330
338
349
357
368
380
387
392
412
423
433
439
449
482
497
0
23
27
37
51
60
74
82
96
111
130
146
159
166
172
182
202
210
218
230
233
256
259
264
277
293
303
313
325
332
340
348
354
360
369
388
400
409
426
451
475
481
487
493
497
0
9
17
32
43
48
63
78
85
114
131
142
145
156
172
175
181
192
202
206
212
227
230
242
258
269
280
293
297
307
313
322
327
336
358
369
382
397
401
413
419
434
439
461
472
0
7
19
28
40
51
56
68
72
77
81
91
100
114
122
125
142
152
156
187
203
210
226
241
248
255
262
284
300
312
328
345
353
366
376
379
397
409
420
434
453
469
480
488
495
0
7
14
25
47
58
78
83
89
94
110
124
132
136
144
162
178
181
195
204
213
224
234
241
258
262
266
273
281
301
305
316
324
344
355
365
377
386
403
419
426
448
457
461
475
0
8
18
29
38
42
53
77
85
93
112
125
137
140
147
155
159
184
196
204
211
217
222
233
247
256
278
289
298
302
306
331
349
363
371
378
393
406
426
439
453
458
470
478
494
0
17
34
49
72
79
88
102
105
112
120
132
141
153
168
180
187
196
202
207
236
243
250
261
269
281
287
294
308
313
326
333
347
358
365
374
386
399
410
421
444
459
473
476
488
0
9
12
24
35
46
56
65
75
87
99
103
124
131
137
151
163
186
193
201
206
214
220
233
249
256
260
269
276
290
301
313
328
333
354
363
372
392
414
423
448
455
468
482
494
0
5
16
21
24
29
38
43
54
72
85
96
101
115
125
138
169
172
186
193
204
218
233
237
246
251
259
272
280
292
296
311
319
339
352
357
374
384
395
403
409
426
438
447
466
0
6
15
32
47
65
86
101
106
113
124
128
137
148
175
191
195
210
223
229
239
242
260
271
289
298
308
320
324
339
354
370
376
379
386
396
402
410
423
431
438
448
454
462
474
0
12
28
35
55
64
71
86
93
106
114
120
142
148
152
179
197
209
225
235
247
253
265
274
280
294
302
317
326
332
341
348
354
361
383
393
397
408
419
433
444
447
457
476
485
0
5
15
20
27
31
43
58
67
74
81
86
93
106
110
114
120
134
145
154
162
176
185
191
205
214
231
237
245
256
267
277
290
305
330
358
374
386
393
397
416
436
453
466
475
0
4
30
35
59
64
72
85
97
118
129
139
148
159
177
183
188
201
213
224
233
246
256
273
276
282
293
304
307
325
348
352
365
376
386
392
398
411
417
430
439
444
453
466
479
0
10
26
30
41
46
54
63
82
100
111
123
131
137
143
148
158
168
192
207
216
237
248
256
265
278
281
292
296
307
320
336
349
357
361
369
381
408
421
429
433
445
457
465
480
0
14
17
24
30
42
51
56
70
78
92
107
123
136
142
150
154
161
180
207
223
229
244
248
256
272
279
291
299
316
332
354
359
367
376
399
411
419
428
440
451
464
473
480
494
0
6
13
28
32
55
70
81
86
97
102
124
129
140
151
160
168
193
200
223
232
237
249
258
271
281
289
296
305
310
320
331
343
358
373
382
390
419
431
439
457
464
473
484
492
0
13
21
35
40
58
71
82
93
96
103
125
130
136
140
143
152
155
167
185
191
202
217
228
242
251
258
266
279
284
293
307
316
337
345
368
379
385
390
399
413
432
446
452
476
0
5
10
16
31
45
70
79
97
115
133
144
152
155
165
168
177
193
207
219
236
245
254
260
273
282
288
293
305
314
326
329
336
350
354
364
381
389
398
405
411
427
435
448
468
0
4
21
36
50
55
68
75
81
92
98
108
116
123
126
138
155
167
178
183
193
197
203
212
221
225
233
249
260
271
282
297
307
327
332
339
364
370
378
394
415
431
437
460
473
0
9
19
26
34
47
58
72
84
95
112
141
150
153
162
170
178
190
200
223
230
238
256
261
277
297
308
312
323
338
345
360
363
369
384
390
399
414
426
442
449
460
465
474
481
0
13
19
29
43
55
60
75
85
101
106
121
129
139
143
166
178
193
198
214
220
226
234
254
267
289
300
321
337
347
360
369
380
387
399
403
407
415
419
425
429
435
453
463
474
0
4
11
14
28
44
54
69
89
96
111
117
138
150
156
170
180
190
196
203
224
235
244
252
265
275
288
310
326
346
361
367
373
377
385
405
414
419
429
433
447
450
463
468
474
0
7
16
20
33
45
55
70
83
91
97
109
125
142
153
160
183
188
201
211
217
231
241
252
276
283
294
300
314
338
348
354
360
379
382
388
406
413
432
439
448
459
465
477
485
0
21
28
36
43
58
71
77
92
123
131
135
147
155
162
173
185
188
195
201
217
224
234
247
256
262
277
284
303
324
337
347
352
365
377
386
406
412
422
428
434
456
462
475
485
0
10
19
42
55
78
83
92
102
117
123
132
144
155
164
178
182
201
217
221
233
241
252
257
263
272
292
297
311
321
343
350
356
366
391
396
402
413
424
438
456
468
474
489
496
0
14
19
22
36
51
63
74
94
104
111
124
136
142
150
158
169
184
199
203
217
224
237
254
268
275
280
298
307
320
327
336
346
352
357
363
376
379
390
417
436
440
455
461
473
0
5
9
19
29
36
52
60
70
77
83
87
98
105
117
137
146
154
170
173
178
189
204
212
225
237
243
259
269
279
297
310
315
327
350
372
379
397
401
422
429
443
451
462
474
0
8
12
22
33
50
64
68
88
108
131
153
163
186
190
197
208
218
223
235
250
257
273
283
294
304
308
315
321
334
343
349
365
380
393
399
409
417
421
428
437
452
459
473
480
0
17
25
33
41
48
62
69
88
100
105
118
125
135
156
164
176
200
209
239
250
260
270
276
285
302
308
320
328
347
354
360
368
386
393
407
414
419
433
439
456
470
476
487
494
0
12
26
35
40
50
56
64
79
87
104
120
130
143
151
160
164
173
193
202
216
231
249
256
264
275
285
300
320
347
353
357
362
365
373
380
387
394
397
407
417
433
443
449
467
0
15
41
47
55
65
77
82
94
108
113
120
131
144
160
167
178
193
203
219
227
237
246
262
269
287
306
317
321
325
332
339
342
354
374
387
395
412
422
426
429
448
457
465
475
0
17
26
33
49
63
67
94
105
109
117
146
162
170
178
183
196
204
217
234
249
264
273
286
301
312
319
323
330
341
346
355
360
375
382
401
410
428
436
450
456
459
470
478
491
0
15
39
57
75
79
84
95
107
115
128
134
145
153
158
178
182
202
211
216
231
241
254
265
270
276
286
302
316
324
332
342
347
356
360
378
385
402
407
422
427
446
461
481
499
0
12
24
34
40
56
67
79
89
105
116
123
135
140
147
157
166
178
189
197
212
218
225
230
243
255
262
281
291
316
345
356
370
389
393
401
409
415
437
444
456
467
481
485
493
0
10
19
26
40
64
76
84
90
101
109
119
129
136
148
155
175
192
201
206
220
236
261
273
281
285
289
297
310
324
339
343
359
381
388
394
400
406
416
419
440
452
470
478
498
0
9
18
25
41
47
64
76
96
115
124
132
142
172
186
195
200
207
222
229
245
256
271
277
283
297
310
319
347
356
361
371
384
389
394
407
418
424
437
451
456
465
476
485
494
0
21
32
41
51
59
71
84
94
105
113
117
124
128
142
158
168
191
214
220
234
237
255
263
267
271
286
297
310
324
335
349
353
363
387
390
395
406
411
422
437
446
454
471
478
0
8
16
19
35
42
59
69
75
85
90
100
111
117
133
142
148
178
185
193
203
213
229
249
257
266
278
287
291
297
309
319
328
343
349
362
376
379
389
399
408
426
444
462
476
0
9
26
39
44
65
72
101
110
123
128
145
151
158
175
184
203
209
221
225
234
242
245
250
258
263
276
285
292
304
312
318
333
350
364
367
381
388
398
415
429
441
452
469
473
0
5
13
26
34
44
52
59
70
78
88
96
111
125
138
153
160
167
175
179
189
197
212
221
232
239
250
262
267
295
308
324
333
355
364
368
381
393
399
428
444
452
471
483
494
0
20
33
37
58
71
80
85
94
115
120
131
134
152
164
178
194
203
214
233
246
252
258
269
275
291
299
312
323
331
343
349
355
371
375
384
398
401
417
429
436
443
464
467
476
0
11
27
32
51
61
70
76
85
96
108
124
130
144
152
172
176
181
191
199
204
209
219
223
228
242
249
260
273
282
293
304
329
342
358
363
381
387
394
405
408
413
435
458
466
0
19
22
42
54
61
67
72
88
95
104
112
121
126
135
150
160
168
174
185
190
203
212
222
242
260
266
289
312
329
340
351
366
381
390
402
418
426
438
445
448
455
465
472
495
0
8
13
22
38
44
57
61
80
85
99
110
118
123
131
135
145
163
185
209
223
226
229
238
248
262
274
283
293
299
303
312
328
351
358
367
372
386
396
407
421
435
449
460
473
0
18
29
34
53
59
68
81
96
113
121
140
150
155
162
165
171
182
195
207
215
228
240
253
264
283
296
307
315
323
330
355
358
364
372
384
403
410
417
425
431
439
446
455
484
0
3
17
37
43
52
66
90
99
124
140
145
154
160
167
175
186
204
215
223
240
253
261
274
281
292
302
309
314
325
341
354
377
382
386
393
415
425
436
446
451
456
460
474
484
0
21
51
61
69
87
96
99
109
116
124
144
159
171
181
190
197
206
217
224
238
253
262
270
288
293
304
314
326
329
335
338
347
365
371
377
382
402
414
432
437
444
455
463
473
0
3
10
23
34
50
63
67
82
87
96
109
121
134
142
150
170
189
195
201
212
225
235
244
258
285
301
308
317
323
333
345
365
376
381
385
398
406
410
420
426
438
444
450
469
