# Supplementary material for: Cerebellar Purkinje cells control eye movements with a rapid rate code that is invariant to spike irregularity
Source: eLife. 2019 May 3;8:e37102. doi: 10.7554/eLife.37102 (PMC6499540; doi:10.7554/eLife.37102)
Supplement: Source code 7. [file elife-37102-code7.zip › stim/irregStim_CV05_90Hz_repeat.txt]

0
17
34
49
72
79
88
102
105
112
120
132
141
153
168
180
187
196
202
207
236
243
250
261
269
281
287
294
308
313
326
333
347
358
365
374
386
399
410
421
444
459
473
476
488
