# Supplementary material for: Cerebellar Purkinje cells control eye movements with a rapid rate code that is invariant to spike irregularity
Source: eLife. 2019 May 3;8:e37102. doi: 10.7554/eLife.37102 (PMC6499540; doi:10.7554/eLife.37102)
Supplement: Source code 7. [file elife-37102-code7.zip › stim/irregStim_CV1_100Hz_random.txt]

0
17
20
27
36
39
59
68
71
86
89
100
153
156
160
166
176
187
192
195
198
204
232
239
244
254
261
264
270
279
313
323
326
329
337
350
353
384
391
398
416
419
430
433
437
441
459
482
485
493
0
7
10
21
34
43
64
70
73
84
151
162
169
174
178
189
194
197
201
204
211
217
222
230
248
251
276
282
294
298
309
312
320
324
338
343
357
360
367
374
383
392
408
437
442
447
452
459
470
484
0
15
27
32
36
42
46
49
61
65
86
91
95
102
108
147
152
156
170
173
180
200
203
212
216
223
244
252
258
263
294
303
314
317
325
331
334
337
340
355
359
378
381
393
396
415
428
435
484
488
0
4
10
17
21
29
33
41
44
47
56
64
71
81
98
106
112
115
167
172
181
190
193
197
203
217
223
227
230
271
284
304
321
329
335
339
357
364
367
372
385
391
399
408
416
432
436
442
466
471
0
3
8
11
17
25
35
70
88
113
117
120
123
126
129
132
161
195
204
208
214
222
233
283
298
301
305
310
315
319
331
334
337
344
352
362
369
373
386
413
422
429
432
443
448
452
469
478
484
487
0
11
16
19
23
28
31
44
49
66
81
102
110
120
126
157
195
202
209
212
215
221
228
236
244
247
257
265
280
286
291
295
298
302
310
319
334
358
367
375
378
382
388
405
412
415
470
477
486
490
0
6
37
44
48
52
65
79
83
86
91
94
109
114
117
126
131
141
144
157
160
164
168
171
175
178
229
237
243
257
270
289
304
312
339
342
350
359
363
384
388
432
437
462
466
476
485
492
495
499
0
22
28
31
37
93
96
102
105
109
128
138
148
152
157
162
166
179
192
201
208
219
254
262
267
270
274
291
294
313
321
339
362
366
376
391
394
400
412
425
429
440
443
448
451
454
457
460
471
478
0
3
7
27
34
37
43
49
53
64
72
88
91
94
102
105
118
126
158
162
168
180
185
190
194
200
211
217
251
254
261
264
272
302
305
317
320
337
361
364
368
371
417
439
442
449
453
462
472
478
0
6
10
19
26
36
39
48
62
66
75
78
86
91
98
103
106
110
120
125
134
137
142
145
155
160
178
185
229
250
256
297
300
327
330
334
339
342
349
356
359
374
398
410
452
462
465
471
474
478
0
8
11
28
34
38
50
64
67
72
106
116
119
133
136
142
158
170
173
184
194
209
213
221
227
236
239
242
246
250
255
261
266
269
274
288
295
313
316
342
393
398
405
411
441
450
453
459
463
473
0
41
50
57
60
64
70
76
91
94
97
112
115
132
140
143
147
153
175
179
228
234
237
241
247
250
264
267
271
275
278
286
302
310
328
344
352
388
392
395
400
409
412
426
450
454
461
471
477
480
0
8
19
24
40
43
47
66
72
77
80
103
106
146
152
156
160
167
219
241
251
254
257
260
275
279
282
285
301
312
318
329
332
344
358
362
365
368
372
375
380
419
426
432
440
443
452
461
481
487
0
40
43
52
88
95
98
106
113
116
127
141
145
148
151
158
162
168
175
179
182
186
193
200
213
220
243
250
254
296
323
329
332
364
368
389
392
406
410
420
429
441
452
458
462
471
474
481
486
490
0
7
12
16
19
27
30
34
37
40
43
47
54
80
84
94
97
108
113
120
147
161
165
172
192
199
202
206
212
242
250
263
266
271
279
283
286
297
317
322
325
328
343
346
377
393
396
401
418
467
0
5
45
59
62
67
70
74
77
80
110
117
122
131
134
156
160
167
172
178
181
185
188
201
246
253
257
279
296
301
305
309
326
342
346
351
355
375
379
387
393
415
418
438
447
450
455
458
471
474
0
3
14
19
53
56
59
108
134
138
145
148
153
158
162
187
191
197
208
212
217
223
228
240
250
255
259
265
284
293
303
308
314
318
322
325
330
351
362
366
377
417
422
432
445
450
479
488
493
496
0
3
6
24
35
47
67
70
73
104
114
129
134
141
150
153
158
161
164
172
182
196
201
217
253
259
264
267
276
284
293
302
306
348
356
360
372
378
387
390
393
408
413
417
422
425
428
439
443
495
0
29
45
57
61
64
73
117
125
135
144
148
158
167
172
182
186
190
194
208
214
239
244
247
251
265
268
276
286
293
324
331
335
338
351
388
393
396
399
409
412
420
425
428
463
466
471
477
481
484
0
5
18
21
25
40
47
50
57
66
71
78
88
94
109
125
142
150
157
162
174
182
193
198
201
204
215
229
241
269
272
286
292
307
316
319
336
392
398
403
407
413
419
464
471
480
483
486
489
492
0
3
6
10
22
25
47
55
61
69
72
93
96
110
118
123
157
163
168
180
183
205
209
212
236
254
270
273
325
331
338
341
347
352
356
361
375
379
394
402
408
412
415
426
430
434
450
453
465
469
0
9
40
48
54
64
88
96
99
115
119
122
128
182
209
212
217
222
226
250
272
276
279
289
292
295
300
303
316
322
325
336
341
346
354
358
371
379
382
392
395
403
408
414
427
451
467
470
473
476
0
6
14
46
61
66
72
76
90
105
127
131
134
143
149
153
164
174
198
206
210
221
232
235
239
242
259
263
281
286
299
305
309
312
321
327
393
400
403
408
413
416
429
433
455
473
482
486
492
496
0
52
62
74
78
91
98
132
135
139
142
174
180
186
193
197
205
211
215
224
227
230
236
239
243
250
253
278
283
293
310
313
316
329
340
344
347
356
359
363
388
395
410
416
422
430
443
464
471
487
0
5
8
19
34
38
50
53
74
100
103
107
111
116
126
151
154
161
164
169
172
176
179
197
200
212
215
229
235
238
254
257
261
264
268
272
326
357
368
377
391
396
404
410
419
422
430
449
456
475
0
58
61
65
68
71
80
91
95
98
124
133
136
147
156
165
193
196
199
205
208
213
225
230
234
238
247
259
267
271
288
297
307
318
322
325
329
332
343
347
361
365
404
415
440
447
472
482
485
491
0
4
12
24
27
38
50
54
61
79
86
93
96
104
113
119
123
132
135
149
152
158
172
182
189
202
205
212
264
270
302
309
319
341
345
383
389
394
406
435
441
445
449
452
455
466
483
486
496
499
0
5
13
16
23
26
38
47
53
82
85
95
104
113
170
173
191
194
205
209
242
245
253
256
263
271
289
294
297
311
323
327
332
345
348
357
363
373
378
381
395
398
404
408
411
414
419
452
474
489
0
16
24
69
72
77
81
85
134
139
148
154
182
195
200
204
208
212
222
227
230
235
245
256
275
281
285
302
311
317
320
331
338
356
363
368
371
384
392
407
412
419
435
438
443
446
463
470
485
488
0
5
9
13
22
28
31
35
47
58
67
78
97
114
118
130
134
145
172
187
191
197
202
209
214
217
226
232
244
274
278
282
287
298
304
309
318
327
334
341
390
396
399
402
411
456
469
476
479
488
0
13
21
24
27
36
39
46
49
75
88
96
122
129
140
152
157
160
166
172
175
182
193
215
218
223
227
233
245
275
279
283
286
289
294
298
302
341
352
362
406
412
417
424
430
443
446
451
465
470
0
8
16
19
23
26
30
33
49
52
116
132
135
138
159
163
176
188
193
197
202
208
215
219
228
235
239
269
279
304
312
318
337
344
347
351
356
362
367
381
398
410
437
445
452
457
461
466
470
484
0
10
21
26
31
45
49
62
65
68
85
113
117
120
126
129
137
140
161
165
168
184
190
193
247
263
266
269
272
289
299
304
312
355
370
376
379
383
392
396
399
402
408
412
416
427
436
466
474
483
0
5
14
51
59
62
71
93
103
109
113
125
155
164
196
211
215
218
222
230
233
243
249
253
256
267
273
278
282
285
314
318
326
329
333
342
367
370
385
391
399
402
442
448
452
456
467
471
477
480
0
5
8
14
18
22
56
61
79
90
93
110
115
119
122
125
173
200
218
223
244
255
262
267
270
274
277
287
290
295
298
305
315
318
323
345
368
376
402
408
415
438
446
457
463
466
469
475
479
483
0
3
13
20
29
35
38
41
47
50
58
80
85
90
94
100
124
128
132
135
154
158
163
185
188
194
210
227
231
238
289
292
308
355
359
382
390
396
404
419
423
430
446
454
458
461
476
481
491
495
0
8
35
41
44
51
54
66
71
86
89
101
126
136
139
143
147
157
161
165
168
187
209
218
225
230
233
272
278
284
288
337
345
350
361
364
372
376
379
382
385
391
395
418
437
440
451
462
472
480
0
9
24
27
36
42
46
57
60
69
81
88
99
103
118
122
125
163
175
179
182
200
211
215
218
229
233
242
253
256
259
278
289
292
315
331
335
340
343
348
353
357
364
374
377
405
411
416
429
485
0
18
21
26
34
43
51
94
132
135
139
143
146
151
157
167
177
198
224
227
233
240
243
265
276
299
310
313
317
320
328
366
374
377
380
383
390
393
397
411
415
423
431
435
441
448
454
468
479
483
0
4
34
41
44
50
84
103
106
115
118
121
124
128
132
167
171
191
201
242
246
255
263
276
279
282
290
293
297
309
316
319
333
336
347
385
390
394
397
400
408
438
441
445
449
456
463
480
484
498
0
5
26
43
46
59
66
83
89
136
141
144
166
171
175
178
181
204
207
220
224
235
239
247
268
272
285
305
308
313
319
327
334
337
343
348
353
356
404
407
410
415
418
437
445
456
459
462
483
488
0
7
15
21
28
45
49
52
58
77
80
83
87
91
98
121
136
139
145
173
180
186
206
209
213
223
236
251
255
267
289
297
302
323
334
337
405
412
421
432
440
444
451
467
473
479
482
486
494
498
0
11
14
17
21
26
38
43
54
63
66
69
100
129
134
149
163
166
175
190
197
205
211
214
274
281
290
304
310
313
317
324
329
336
340
355
363
370
384
388
412
418
427
430
436
447
456
460
482
485
0
15
26
32
35
39
46
61
64
68
71
76
81
84
94
104
147
150
160
170
173
177
180
190
195
224
236
242
263
266
305
308
311
314
317
322
333
339
342
372
377
399
423
446
451
458
462
466
473
477
0
3
9
18
28
48
52
56
59
65
73
116
136
139
150
161
166
169
174
177
188
193
204
209
212
216
263
269
292
297
331
350
358
361
369
377
393
400
404
411
421
440
443
456
466
480
483
488
491
495
0
3
9
12
16
38
51
55
67
76
118
138
141
151
154
157
160
164
170
179
192
218
221
224
272
287
305
313
321
325
331
334
340
343
346
374
380
415
420
424
433
437
449
460
463
478
481
484
487
492
0
3
21
24
30
73
76
83
87
97
103
107
114
118
126
139
144
147
175
203
206
218
222
233
238
261
265
268
288
294
298
340
343
346
349
366
377
388
392
396
400
408
413
418
421
442
445
454
474
477
0
30
82
86
93
107
113
153
156
162
166
169
172
179
183
195
202
208
224
228
231
236
252
257
266
292
304
307
313
319
323
335
339
349
354
363
368
378
381
403
407
410
419
427
430
433
447
455
477
482
0
3
17
20
37
41
55
59
76
79
131
140
171
180
186
189
193
220
223
232
236
240
251
254
258
268
281
294
313
319
325
328
331
335
349
384
387
396
401
408
411
414
421
427
436
441
460
466
469
477
0
19
22
30
53
58
61
64
68
71
74
77
89
112
118
128
132
135
138
142
147
150
166
188
208
211
214
218
221
228
244
262
266
274
285
296
350
361
367
378
392
420
427
436
439
443
457
465
468
472
0
17
22
25
36
42
45
102
105
113
116
150
157
161
169
177
182
200
210
213
216
220
225
240
255
260
275
290
295
302
306
338
366
370
373
376
380
387
396
406
410
421
434
437
441
451
461
480
483
487
0
38
42
45
50
58
67
79
94
98
103
155
171
174
177
192
197
200
203
213
229
236
267
275
279
283
287
291
297
300
312
327
334
338
345
359
368
377
405
419
431
443
446
451
454
457
462
466
469
473
0
3
17
66
73
101
106
110
123
131
144
147
152
168
172
176
182
189
192
196
199
210
229
236
241
250
260
265
272
275
280
289
295
301
351
357
360
364
367
388
401
413
416
439
450
456
461
470
475
479
0
6
12
30
35
64
74
79
82
85
92
95
104
124
134
137
148
152
160
173
190
197
202
206
209
226
229
243
249
317
335
338
346
357
363
369
375
380
384
387
400
410
433
441
446
456
465
468
483
493
0
8
44
68
71
88
91
117
123
126
133
136
155
158
161
168
175
178
200
211
215
219
222
232
271
276
281
286
291
312
317
327
336
340
349
356
360
363
366
377
393
401
404
416
419
463
470
477
480
484
0
3
6
17
27
30
35
41
50
73
79
89
96
103
111
123
134
142
156
182
211
214
224
238
242
245
264
271
274
277
292
301
312
320
323
326
331
334
340
344
407
412
415
428
431
444
455
458
475
490
0
3
6
9
47
61
66
86
90
101
107
122
125
144
150
168
181
203
207
255
258
262
265
273
277
291
295
306
311
322
334
340
343
347
351
356
361
365
369
390
398
401
409
417
421
426
435
448
487
493
0
3
7
25
32
44
48
54
61
66
78
96
99
102
110
119
123
192
198
214
219
222
230
238
246
262
273
287
292
295
299
316
326
329
332
351
363
366
395
398
403
416
424
437
454
466
469
473
487
498
0
3
8
21
24
28
31
34
40
52
58
69
75
79
83
90
95
98
104
107
112
123
162
170
174
178
215
236
241
249
255
260
283
290
308
316
320
325
332
346
404
419
428
438
442
461
478
485
488
494
0
3
10
13
30
45
83
87
96
106
109
112
117
123
127
150
154
157
160
171
174
181
200
206
210
222
236
251
254
261
267
308
317
323
326
350
355
360
374
380
389
393
398
436
440
444
447
463
469
472
