# Supplementary material for: Cerebellar Purkinje cells control eye movements with a rapid rate code that is invariant to spike irregularity
Source: eLife. 2019 May 3;8:e37102. doi: 10.7554/eLife.37102 (PMC6499540; doi:10.7554/eLife.37102)
Supplement: Source code 7. [file elife-37102-code7.zip › stim/irregStim_CV1_100Hz_repeat.txt]

0
11
16
19
23
28
31
44
48
66
81
102
110
120
126
157
195
202
209
212
215
221
228
236
244
247
257
265
280
286
291
295
298
302
310
319
334
358
367
375
378
382
388
405
412
415
470
477
486
490
