# Supplementary material for: Cerebellar Purkinje cells control eye movements with a rapid rate code that is invariant to spike irregularity
Source: eLife. 2019 May 3;8:e37102. doi: 10.7554/eLife.37102 (PMC6499540; doi:10.7554/eLife.37102)
Supplement: Source code 7. [file elife-37102-code7.zip › stim/irregStim_CV1_10Hz_random.txt]

0
7
47
178
415
0
40
286
302
399
0
229
328
341
385
0
127
136
363
392
0
33
250
257
386
0
21
237
367
391
0
13
222
374
394
0
98
330
334
397
0
39
148
161
383
0
51
295
393
399
0
112
150
374
382
0
242
365
397
405
0
97
327
364
381
0
119
137
165
387
0
11
71
156
415
0
148
348
375
383
0
53
130
150
386
0
159
187
395
401
0
30
88
149
413
0
48
289
381
404
0
251
301
328
393
0
159
172
194
383
0
86
323
376
388
0
91
317
382
387
0
195
217
225
393
0
23
153
377
397
0
232
256
291
396
0
236
289
404
409
0
36
283
340
396
0
78
131
377
408
0
32
73
322
395
0
253
300
367
412
0
174
195
201
395
0
15
204
223
418
0
7
244
357
405
0
4
243
299
388
0
47
50
155
391
0
18
246
379
407
0
254
367
396
418
0
6
243
305
386
0
38
125
361
389
0
68
142
155
413
0
14
188
373
390
0
252
347
389
406
0
185
207
406
415
0
67
327
337
418
0
255
321
351
400
0
50
291
334
386
0
52
287
292
388
0
70
78
158
417
0
245
249
306
406
0
139
174
181
410
0
18
115
349
384
0
17
178
191
404
0
25
266
334
397
0
62
69
311
395
0
78
86
148
382
0
254
312
356
419
0
29
258
395
415
0
239
263
294
386
