# Supplementary material for: Cerebellar Purkinje cells control eye movements with a rapid rate code that is invariant to spike irregularity
Source: eLife. 2019 May 3;8:e37102. doi: 10.7554/eLife.37102 (PMC6499540; doi:10.7554/eLife.37102)
Supplement: Source code 7. [file elife-37102-code7.zip › stim/irregStim_CV1_110Hz_random.txt]

0
4
11
21
26
31
78
90
101
111
115
125
128
151
154
161
165
195
199
203
216
219
223
227
230
237
260
263
266
270
275
278
282
290
293
312
318
321
327
332
336
342
354
374
384
388
411
427
432
472
475
478
484
489
492
0
5
8
16
19
25
29
42
46
52
77
83
89
92
106
118
125
132
136
139
174
183
191
200
206
211
217
222
232
235
238
242
256
263
275
280
286
296
300
308
317
320
328
338
397
408
414
422
429
432
453
456
460
465
468
0
13
16
25
37
50
58
62
68
72
78
83
99
102
105
112
119
125
128
131
139
144
147
153
164
170
187
242
249
267
303
310
327
365
374
378
383
394
397
400
413
416
426
436
445
448
451
463
467
470
473
477
490
494
499
0
3
12
17
39
42
46
72
89
95
98
101
107
112
118
124
131
134
180
195
199
228
231
254
257
279
289
303
306
317
320
323
328
331
334
339
343
347
352
358
364
388
392
425
430
433
437
446
450
455
462
474
479
494
499
0
13
19
23
32
44
55
74
104
107
114
121
130
165
176
181
185
190
195
198
201
214
218
222
230
233
237
240
256
261
264
269
281
332
339
345
349
353
356
364
371
393
396
403
406
419
424
433
460
466
474
477
481
490
497
0
3
9
13
19
22
26
35
42
47
52
59
74
80
84
117
121
132
150
158
172
179
190
193
197
202
210
213
218
227
238
241
247
252
258
263
276
312
330
333
353
360
370
373
376
379
430
440
444
447
452
475
479
488
491
0
4
7
38
67
70
77
81
84
126
129
133
136
144
150
153
156
165
169
176
200
210
219
233
237
256
262
266
269
285
292
296
335
340
343
346
350
360
365
368
377
406
411
414
426
449
452
457
462
469
474
484
488
492
497
0
3
9
13
25
28
53
67
72
78
84
97
106
116
126
134
138
145
152
161
208
216
219
233
243
260
263
267
270
274
292
299
306
309
312
318
324
327
330
381
384
395
401
407
411
417
423
427
444
464
469
475
479
490
494
0
4
7
44
50
80
83
90
96
100
104
108
112
125
128
142
148
153
159
162
177
180
183
188
200
213
218
224
243
250
254
258
282
291
295
298
303
306
314
321
324
329
334
340
388
404
430
433
439
448
454
457
464
482
495
0
10
14
20
25
28
53
58
64
68
71
80
89
93
104
117
128
157
169
172
176
180
190
197
201
209
214
219
232
236
291
294
298
306
309
313
318
326
333
336
340
346
368
373
379
389
392
423
426
432
443
463
472
491
498
0
17
20
25
28
33
45
49
70
74
83
102
106
109
118
131
136
148
168
172
186
189
199
208
212
219
222
234
237
262
265
277
281
284
288
291
296
306
311
316
323
327
341
352
355
361
364
379
382
388
397
400
433
487
491
0
12
16
19
24
70
74
77
95
106
114
120
123
136
140
160
167
170
174
179
182
189
195
214
223
227
233
241
244
247
252
272
284
288
292
296
301
318
322
325
333
337
380
389
404
410
416
424
429
435
441
454
465
471
481
0
9
24
35
48
51
57
61
68
71
74
77
100
109
121
124
128
131
134
138
142
146
151
209
216
229
234
238
242
254
263
292
298
301
312
319
323
328
334
356
361
364
367
374
388
393
401
409
414
417
422
431
443
452
480
0
3
8
33
36
40
43
61
82
86
90
93
96
118
125
166
171
175
203
207
220
224
230
234
239
244
281
286
303
306
310
313
320
324
328
332
337
350
353
356
359
384
387
395
404
407
416
429
438
447
456
463
476
483
495
0
3
10
15
40
47
63
71
75
83
90
95
104
108
111
114
123
127
141
148
157
161
165
170
179
183
198
208
214
218
229
236
270
276
281
292
299
306
311
337
341
344
347
350
358
365
374
377
386
403
407
419
426
433
489
0
8
12
25
28
43
64
67
76
89
92
101
105
108
111
117
125
137
142
147
154
170
173
176
193
243
246
251
257
268
310
319
324
350
356
373
376
380
383
386
390
400
411
418
423
428
431
434
437
447
451
470
476
486
492
0
19
31
36
40
85
90
101
113
126
158
165
186
191
195
201
204
222
226
233
237
241
244
247
250
254
258
268
272
275
287
301
306
315
318
322
335
349
356
359
371
377
380
385
430
433
437
443
458
469
473
476
479
487
498
0
5
15
19
33
52
59
65
75
78
83
87
96
135
138
191
198
202
207
210
213
230
237
243
252
259
264
279
285
288
291
329
333
347
351
356
370
373
376
394
399
402
407
414
424
439
443
446
452
466
476
479
487
493
499
0
4
10
17
21
24
31
48
55
61
77
95
106
118
124
128
137
144
147
152
156
159
168
197
224
235
238
241
245
248
259
274
288
294
298
304
308
316
319
324
331
344
350
353
413
420
431
437
441
460
464
481
491
494
498
0
5
9
13
16
20
34
42
45
50
53
63
77
80
88
115
118
177
180
193
203
219
236
239
242
247
254
261
267
273
297
305
314
324
331
339
345
357
361
364
367
371
380
385
388
395
404
413
427
446
449
455
458
461
471
0
4
7
31
41
45
48
72
80
83
88
92
97
103
109
113
118
121
125
128
135
138
148
164
172
175
179
184
189
195
201
228
253
258
266
269
272
275
286
298
346
352
357
363
366
390
396
411
424
433
438
444
474
478
498
0
3
9
17
22
25
36
40
44
50
69
77
93
100
107
115
137
145
151
156
168
172
177
186
192
196
199
206
213
216
230
241
250
257
260
263
297
304
310
316
325
328
332
336
340
353
359
422
426
437
449
459
478
488
491
0
3
6
44
50
81
95
98
101
110
116
121
124
129
136
141
147
151
163
182
185
201
210
217
220
229
255
260
273
280
285
288
296
302
306
324
329
337
340
343
357
404
408
412
423
427
432
437
441
461
465
470
478
483
486
0
22
36
51
75
84
131
134
137
150
160
164
177
185
188
196
199
205
208
257
268
274
277
282
285
289
309
319
327
333
341
349
352
355
363
379
387
393
398
403
410
413
418
421
429
446
454
457
460
466
476
481
489
493
497
0
3
31
83
86
92
98
103
130
134
138
152
171
179
183
191
197
204
211
216
221
231
238
248
251
254
261
278
282
292
297
304
307
318
322
338
341
346
350
353
356
364
389
397
417
421
427
430
433
442
445
449
458
469
485
0
4
14
18
21
25
38
50
53
56
77
114
124
132
139
142
153
166
171
175
181
184
194
203
214
219
225
229
235
262
309
316
328
331
344
348
369
378
382
386
389
421
424
428
431
437
442
451
457
465
477
483
489
496
499
0
42
45
64
69
77
100
103
137
142
145
151
156
167
172
177
180
184
199
204
208
213
217
229
239
252
257
261
264
275
280
286
289
303
308
312
318
325
328
354
358
366
378
382
385
400
403
407
412
444
453
467
473
476
480
0
7
11
69
74
79
83
90
101
104
118
121
134
139
142
148
153
156
160
164
171
180
186
199
232
251
265
269
280
284
287
297
306
309
315
319
324
327
333
349
352
355
375
379
382
386
400
411
421
430
448
452
457
469
475
0
10
21
25
31
34
38
41
58
63
69
73
77
103
106
109
112
126
129
136
140
157
160
165
171
187
190
193
199
203
207
210
213
220
224
227
269
291
295
298
319
324
328
341
366
410
419
434
439
446
456
460
463
467
477
0
3
10
17
22
35
59
66
69
77
87
90
93
132
136
147
168
171
174
177
185
188
191
194
199
202
212
215
218
233
242
248
252
257
260
268
285
299
313
326
333
338
364
411
414
419
425
429
436
439
442
450
480
484
490
0
59
66
82
90
100
114
124
149
154
157
160
166
174
178
181
186
197
204
208
217
232
237
241
249
257
260
265
279
288
301
322
340
352
365
369
374
378
387
391
395
398
409
434
441
451
454
457
462
465
469
472
475
482
488
0
19
22
50
86
90
95
116
126
129
134
138
142
147
169
180
184
187
203
206
237
243
260
271
277
323
328
348
351
354
360
365
368
377
382
397
400
412
416
421
429
432
441
445
451
454
460
466
469
472
480
483
486
492
495
0
3
6
9
12
16
19
22
33
37
40
43
59
64
73
83
96
109
143
147
174
177
181
188
199
214
227
243
248
251
254
258
262
268
272
279
283
289
315
328
348
358
362
365
369
419
431
434
458
467
474
477
480
484
492
0
5
9
19
43
52
56
60
66
73
86
100
104
120
130
167
172
176
210
214
231
237
241
244
249
252
258
263
267
273
279
282
285
288
317
348
352
378
381
387
390
393
409
412
416
419
424
431
443
454
460
467
476
479
483
0
3
22
37
40
68
72
77
118
144
160
167
170
186
189
199
203
206
210
243
247
251
254
261
264
267
271
288
293
300
304
308
319
323
333
336
339
348
351
356
362
393
425
430
434
437
440
443
447
455
470
476
484
487
491
0
36
51
58
62
68
71
81
85
89
93
98
104
107
126
143
161
188
193
235
238
241
267
270
274
281
293
300
307
310
315
337
340
343
348
353
358
362
389
392
397
400
408
414
417
421
424
441
445
456
459
472
491
494
498
0
29
33
47
64
68
73
79
84
97
102
106
110
113
119
122
127
137
151
155
162
167
171
175
194
212
219
225
231
234
238
246
256
267
280
284
287
290
296
299
307
313
320
325
328
345
348
353
374
429
442
447
451
455
485
0
8
11
14
18
22
33
37
41
49
55
76
87
91
102
106
112
122
130
136
174
184
187
199
204
207
216
235
251
258
270
281
286
341
346
350
353
358
379
389
396
399
404
410
425
431
437
441
467
476
479
487
493
496
499
0
4
7
13
19
30
34
38
41
48
96
112
120
143
146
154
158
188
192
195
198
206
209
220
228
233
236
242
250
266
286
313
321
344
347
354
357
366
370
374
377
381
385
393
402
407
411
425
431
435
441
444
448
467
470
0
20
28
46
58
73
80
98
107
110
114
118
124
129
136
145
167
173
181
232
239
242
267
274
277
281
289
301
305
349
353
356
373
376
379
385
393
398
411
414
418
421
424
429
436
439
452
455
459
471
476
480
483
494
497
0
3
26
29
35
40
45
49
58
67
81
88
91
101
107
151
158
162
167
174
178
182
187
204
211
214
217
232
236
244
282
295
322
329
340
343
351
358
361
368
371
379
388
391
395
401
408
413
418
423
429
439
470
475
478
0
3
7
10
13
16
24
59
75
78
91
94
97
102
148
161
166
170
175
179
182
215
225
230
244
248
256
266
278
290
296
305
311
316
321
330
333
349
368
373
388
393
396
409
421
425
428
435
444
452
459
463
469
473
476
0
5
10
50
53
58
62
97
101
127
134
143
146
155
160
164
173
180
183
186
190
199
209
213
219
222
230
243
247
262
265
274
278
304
325
329
332
335
342
351
355
359
383
386
392
406
421
424
432
438
446
451
487
492
497
0
14
22
27
30
40
45
55
67
70
73
85
99
114
140
143
157
160
163
166
169
175
181
195
238
241
250
261
264
268
274
279
282
288
300
303
321
327
334
341
346
362
370
375
379
383
387
390
393
398
407
411
416
459
481
0
6
23
27
32
40
43
61
75
78
82
90
96
103
110
114
117
132
135
138
144
154
167
170
180
184
188
196
199
208
213
231
258
262
270
277
284
289
299
302
359
363
370
374
384
390
393
396
428
432
442
447
451
454
472
0
3
21
32
40
43
50
58
61
72
75
78
81
84
87
101
104
107
123
128
136
139
144
150
153
165
169
174
182
197
204
211
223
227
256
259
263
285
289
292
303
308
333
341
345
350
356
365
417
438
444
449
452
460
470
0
3
18
73
81
105
124
132
138
143
148
160
163
166
172
181
199
205
214
224
228
235
238
241
245
258
261
264
287
290
293
298
307
313
318
325
328
337
340
348
351
354
358
379
385
391
395
402
412
431
458
464
467
471
474
0
5
8
16
19
32
35
51
57
60
66
74
81
86
123
126
129
137
144
153
158
166
174
191
200
212
247
252
278
317
337
341
356
359
362
365
374
386
390
393
397
405
410
418
424
427
433
438
441
445
449
456
459
462
492
0
14
17
67
80
87
90
100
103
114
124
129
132
135
141
144
148
153
156
161
170
174
188
194
205
211
218
224
240
253
267
285
292
295
298
312
319
332
338
341
345
359
363
366
369
375
415
420
423
434
437
443
449
459
468
0
58
61
69
75
80
83
92
100
104
108
121
135
142
157
161
179
182
186
192
199
203
211
215
224
228
231
242
248
254
257
261
271
278
310
313
318
341
344
347
350
355
363
382
386
405
421
424
429
433
450
454
462
468
473
0
13
24
40
58
90
111
115
120
171
174
177
180
186
192
206
217
222
239
256
263
267
272
275
282
288
292
297
306
309
313
316
325
333
340
343
347
350
355
365
368
371
375
378
397
401
405
415
429
439
446
458
461
467
471
0
3
24
27
39
42
51
54
61
66
80
89
96
99
105
110
117
120
135
138
141
179
184
187
191
225
229
242
285
288
292
295
314
317
326
330
336
339
350
353
360
377
390
402
409
413
420
437
457
461
464
468
473
477
481
0
3
6
18
29
32
43
47
66
79
87
90
96
103
109
114
117
124
129
132
147
150
159
166
178
181
194
198
205
217
228
283
297
319
325
332
337
340
345
354
358
370
376
379
382
386
390
396
409
414
446
449
482
493
499
0
39
53
59
111
135
139
150
165
168
171
179
189
193
203
208
212
221
224
229
234
239
242
246
249
262
268
280
285
289
316
322
327
333
337
356
363
368
373
378
382
390
393
397
402
411
414
428
443
447
450
455
468
476
494
0
11
33
36
45
48
52
60
68
73
76
80
126
141
149
154
164
182
197
203
206
212
251
254
257
266
274
288
291
294
311
318
323
338
342
353
360
364
370
375
378
383
389
392
408
411
425
436
443
446
455
458
462
465
468
0
4
12
18
43
61
71
77
83
87
92
97
101
105
109
112
121
126
139
145
148
153
156
166
189
193
207
210
214
221
226
239
242
245
276
282
286
304
317
325
329
333
337
340
344
369
374
378
382
409
415
467
472
475
478
0
13
16
23
44
48
91
102
107
110
113
117
121
125
129
138
145
150
189
201
218
221
225
228
232
243
278
283
287
293
301
310
319
326
337
353
356
373
382
393
397
402
407
425
432
440
447
451
458
461
464
469
472
477
481
0
5
8
11
15
20
24
27
33
42
51
55
58
79
107
121
124
132
149
152
155
158
164
169
173
184
194
199
207
222
225
254
269
273
284
287
292
319
339
342
349
352
355
361
365
369
372
375
385
392
395
401
444
470
486
0
3
6
16
27
41
50
58
66
69
72
91
98
122
125
129
134
137
154
158
189
192
195
199
202
211
217
229
234
237
241
247
276
283
287
291
295
304
313
324
330
366
370
382
387
390
396
401
405
452
457
476
479
483
487
0
5
20
37
44
48
51
57
81
92
96
102
107
127
135
153
157
161
168
175
178
201
204
208
224
231
234
237
245
250
260
266
271
329
344
350
361
365
391
396
406
409
414
421
426
432
435
438
442
446
449
456
461
473
486
