# Supplementary material for: Cerebellar Purkinje cells control eye movements with a rapid rate code that is invariant to spike irregularity
Source: eLife. 2019 May 3;8:e37102. doi: 10.7554/eLife.37102 (PMC6499540; doi:10.7554/eLife.37102)
Supplement: Source code 7. [file elife-37102-code7.zip › stim/irregStim_CV1_110Hz_repeat.txt]

0
3
22
37
40
68
72
77
118
144
160
167
170
186
189
199
203
206
210
243
247
251
254
261
264
267
271
288
293
300
304
308
319
323
333
336
339
348
351
356
362
393
425
430
434
437
440
443
447
455
470
476
484
487
491
