# Supplementary material for: Cerebellar Purkinje cells control eye movements with a rapid rate code that is invariant to spike irregularity
Source: eLife. 2019 May 3;8:e37102. doi: 10.7554/eLife.37102 (PMC6499540; doi:10.7554/eLife.37102)
Supplement: Source code 7. [file elife-37102-code7.zip › stim/irregStim_CV1_120Hz_random.txt]

0
7
30
39
50
54
63
67
71
76
79
82
87
93
106
141
149
160
168
171
210
218
222
235
239
242
248
255
259
285
290
298
310
313
316
321
327
330
333
341
351
359
364
367
383
386
392
399
407
448
452
457
464
467
470
473
478
483
489
494
0
3
6
14
29
33
41
46
57
62
69
73
82
106
110
113
127
130
138
142
147
158
162
165
173
177
186
201
206
209
216
226
230
233
241
288
295
299
304
313
319
327
331
335
343
350
354
395
398
403
406
410
415
425
430
447
452
483
489
493
0
3
18
22
25
36
40
43
46
49
53
58
65
73
76
107
120
127
132
142
145
150
160
165
172
176
181
187
193
204
210
219
222
226
252
255
258
274
283
293
297
300
307
340
347
352
356
359
364
369
413
430
433
443
448
451
465
468
481
487
0
4
7
12
16
19
34
39
48
51
55
69
72
77
84
90
94
102
121
126
136
143
149
153
177
181
184
187
196
200
210
233
239
244
248
261
266
277
281
298
301
311
314
318
322
328
382
387
402
421
433
437
443
448
451
464
470
477
480
493
0
15
18
33
37
43
48
55
71
74
101
108
111
114
120
124
127
137
140
143
155
159
172
182
191
198
205
209
218
221
230
233
236
290
293
300
303
307
314
318
325
337
342
347
352
386
396
401
407
410
424
430
435
443
448
454
468
471
475
485
0
6
10
15
18
22
27
36
41
44
48
52
75
102
108
119
128
131
138
178
181
185
189
203
219
230
241
248
293
296
303
312
315
319
322
325
341
351
356
359
364
373
376
381
385
388
396
399
408
412
422
435
445
450
457
463
476
481
484
495
0
5
11
18
22
30
37
51
70
77
87
90
103
109
112
115
121
124
128
145
155
168
175
216
221
225
228
231
234
238
242
249
253
259
262
265
268
277
282
302
313
316
319
322
361
373
383
388
393
405
409
415
421
426
457
463
466
472
475
481
0
4
8
12
25
38
43
47
52
56
64
74
85
89
92
100
140
165
169
172
188
191
207
210
221
225
228
234
266
288
291
298
302
306
310
317
320
324
355
358
362
366
370
375
383
389
401
407
410
414
420
427
439
448
454
457
462
469
473
476
0
4
15
18
21
24
27
32
51
54
59
65
68
71
76
83
102
107
116
145
155
158
178
190
194
197
200
203
213
233
237
245
248
251
256
261
275
278
281
285
296
304
307
318
325
333
337
384
392
395
435
438
451
456
461
478
484
487
491
494
0
3
11
14
27
43
53
67
70
75
80
89
95
104
109
116
123
130
145
153
202
210
251
261
270
278
281
284
287
291
296
300
303
306
310
328
333
337
352
356
375
382
387
394
413
416
419
425
429
436
440
457
460
464
467
474
478
482
486
494
0
13
64
85
89
97
107
111
114
125
152
157
160
168
181
191
201
204
208
217
220
224
228
231
238
242
245
248
277
284
288
293
296
302
307
314
318
322
340
343
346
355
358
362
367
370
374
381
386
393
399
413
419
426
430
435
442
472
475
490
0
6
10
17
21
32
36
40
47
50
53
60
64
69
73
87
91
95
104
109
117
128
133
154
192
198
201
209
219
224
236
241
245
251
254
260
279
283
289
292
296
303
306
319
323
326
330
334
342
346
349
354
371
382
402
418
466
473
476
481
0
5
10
13
17
21
25
30
35
38
49
52
55
64
67
76
90
107
121
127
132
135
141
145
148
152
159
163
178
214
224
231
238
248
251
271
274
277
280
289
293
296
299
303
312
315
320
332
341
350
353
374
425
428
431
442
445
461
469
473
0
6
12
16
21
30
47
51
65
76
79
82
89
109
112
119
128
131
142
145
149
160
171
176
190
197
203
206
209
212
219
223
229
235
258
270
277
285
312
318
323
377
382
389
401
404
407
410
420
424
428
433
437
441
458
467
471
477
483
488
0
6
9
19
27
33
39
45
50
53
57
60
69
72
91
97
101
107
110
114
117
133
137
140
144
149
156
160
164
167
194
200
204
210
213
240
268
274
322
333
336
339
344
349
362
374
378
381
392
397
405
410
420
430
446
452
456
459
465
475
0
5
19
22
26
36
39
53
60
63
66
73
76
84
95
139
142
154
157
162
170
180
193
200
203
209
255
268
282
287
290
295
300
303
307
318
332
336
341
344
350
364
370
376
386
391
394
398
403
407
430
434
437
441
444
448
453
463
466
493
0
7
12
16
20
33
40
43
52
72
80
86
93
101
104
111
118
159
172
180
184
193
198
208
218
223
228
231
236
246
253
303
306
316
322
328
331
337
351
354
373
380
386
389
396
402
405
411
416
419
422
427
430
434
440
457
460
463
466
470
0
3
6
10
15
24
27
30
35
41
53
56
65
68
75
79
133
158
162
168
174
188
192
196
207
210
216
219
229
239
251
255
262
265
269
275
280
286
297
301
308
331
335
338
343
355
358
361
367
373
381
388
400
407
411
428
434
466
470
478
0
3
7
13
16
25
30
34
38
41
45
61
75
78
94
99
117
121
127
158
163
168
181
186
208
214
217
223
226
266
278
284
289
297
301
306
309
314
321
326
347
351
355
362
365
370
374
377
384
414
429
437
440
443
446
449
452
457
466
499
0
14
21
24
28
32
40
44
74
79
87
90
96
99
107
112
118
127
145
151
168
171
179
182
186
194
200
206
213
216
224
228
247
253
259
278
281
289
296
302
306
322
325
355
358
363
372
375
424
434
440
445
454
462
469
472
477
482
485
488
0
12
16
22
25
35
91
96
113
121
124
136
139
145
149
154
171
177
194
225
233
241
244
251
257
263
269
279
282
287
296
299
302
309
312
317
320
353
358
364
367
383
388
391
394
402
405
422
425
431
445
450
456
461
468
471
476
490
494
498
0
3
6
10
14
18
48
55
58
62
71
75
89
97
100
114
117
120
134
137
141
148
155
158
170
173
185
188
191
195
200
203
216
223
227
244
248
255
262
267
272
276
287
314
321
331
334
338
342
345
352
361
365
379
382
388
409
416
470
475
0
7
11
15
65
90
93
98
111
115
124
128
136
140
145
148
156
160
172
200
210
213
218
222
227
230
234
242
249
253
261
265
269
274
284
289
301
308
311
319
323
329
335
341
346
350
353
388
416
423
431
447
450
460
466
472
482
485
488
494
0
5
9
13
16
28
31
36
64
70
75
83
87
90
93
96
100
107
111
117
129
145
159
162
170
176
187
224
234
247
250
256
259
263
276
279
282
293
297
341
344
348
361
364
367
378
381
385
391
394
403
412
417
420
435
441
446
463
468
476
0
4
12
15
22
31
36
45
49
52
55
60
66
72
84
87
91
99
102
108
117
125
128
131
141
148
153
156
170
173
179
183
187
191
195
199
204
211
238
268
273
279
283
286
292
335
368
375
379
386
390
395
421
425
429
449
452
457
467
471
0
29
39
60
69
79
127
132
141
148
151
155
158
167
170
173
181
186
189
192
196
201
205
213
220
223
232
240
244
248
251
265
270
273
278
283
301
306
311
322
333
338
342
347
351
356
365
373
385
408
412
415
421
450
454
457
465
474
480
484
0
12
19
28
34
41
53
57
60
105
113
118
131
137
140
154
167
172
184
190
197
208
220
226
235
239
242
255
260
263
266
274
277
280
284
289
307
310
316
319
328
331
379
384
387
391
402
417
423
426
433
436
439
445
460
465
468
482
488
491
0
4
23
44
48
56
61
74
78
86
105
119
123
145
162
169
172
191
242
246
249
256
265
287
290
294
297
300
303
318
323
330
333
348
351
358
362
366
372
376
380
383
389
392
395
414
417
420
427
431
434
438
445
448
452
468
475
480
483
494
0
12
25
29
35
58
76
79
102
108
112
116
121
126
144
147
160
165
170
174
177
180
183
187
197
201
218
223
236
241
246
250
267
279
289
296
300
307
311
330
335
343
347
351
357
360
363
367
373
380
384
388
395
399
403
418
469
472
475
478
0
5
10
13
16
20
39
58
65
72
97
100
104
107
112
115
120
137
165
171
176
187
195
198
201
204
213
219
222
227
234
241
247
253
304
309
317
321
324
329
336
355
367
372
376
389
402
411
414
428
434
438
447
454
459
466
473
476
479
482
0
3
24
34
37
43
46
92
98
105
115
118
128
133
136
139
177
187
198
201
213
218
223
233
237
241
244
250
253
259
276
279
284
287
292
313
324
329
335
343
348
351
365
394
403
415
419
423
431
434
437
440
445
449
452
459
462
467
471
488
0
3
7
14
19
37
41
47
61
73
78
87
91
95
101
106
113
119
124
127
133
138
141
144
147
153
161
166
170
181
212
239
242
253
259
293
302
306
309
318
324
328
333
336
341
345
381
388
393
400
404
407
413
430
456
459
466
470
473
477
0
8
11
22
28
57
69
72
78
83
87
92
97
104
113
121
125
128
133
137
140
149
163
169
174
180
183
199
208
211
221
225
230
237
240
244
284
337
342
356
360
370
383
394
403
412
418
421
427
434
443
448
451
457
461
469
474
478
482
487
0
15
18
23
26
32
35
40
46
68
76
93
96
99
105
108
111
126
157
162
173
183
186
192
195
199
202
208
215
221
226
229
232
243
255
260
264
270
274
279
282
287
300
304
307
336
353
364
367
371
385
389
400
414
418
422
426
430
476
491
0
5
12
16
19
22
26
29
32
36
42
47
56
66
71
74
83
86
89
99
110
121
147
154
157
167
175
186
189
195
217
223
227
256
259
263
269
275
325
329
334
337
342
355
371
391
411
422
425
429
433
436
439
443
447
452
458
464
467
483
0
5
8
11
15
18
21
27
31
34
47
51
55
59
72
80
84
88
104
110
113
128
135
139
155
169
174
186
191
210
263
268
274
278
282
292
295
298
309
314
320
334
340
365
383
389
393
399
407
415
420
424
440
444
447
458
461
464
470
477
0
6
10
23
39
43
52
64
67
70
75
81
84
94
97
102
106
113
119
122
126
133
138
141
144
147
172
177
190
197
201
205
228
231
234
237
243
250
256
262
265
268
272
292
298
301
314
318
354
360
363
396
399
402
405
419
459
470
473
492
0
7
11
14
32
36
39
42
45
48
51
54
70
93
105
114
128
138
145
148
151
166
174
178
193
199
204
216
219
222
226
231
234
244
247
264
267
270
276
279
289
293
296
299
304
313
325
332
336
340
352
361
367
377
383
438
443
471
479
486
0
7
10
17
20
46
85
93
96
99
103
109
112
115
118
121
130
135
139
149
156
159
163
175
178
190
194
197
200
204
215
219
223
226
238
249
252
287
290
305
308
321
325
328
333
336
339
344
360
369
372
378
389
397
408
413
417
428
466
470
0
17
27
34
76
84
89
93
109
122
134
139
142
158
161
166
169
172
176
183
189
200
205
209
213
216
220
223
243
246
250
254
257
263
285
300
303
308
311
321
324
327
330
336
340
344
347
351
355
360
369
373
376
419
443
448
454
462
466
484
0
9
12
23
48
105
110
116
125
129
133
138
147
150
159
163
176
182
188
194
199
213
218
228
235
251
284
297
301
305
308
321
326
329
333
338
341
344
352
355
360
368
376
379
383
393
401
409
415
422
425
428
434
440
444
449
453
457
461
469
0
5
31
38
56
64
69
72
78
86
92
105
109
114
118
133
141
146
150
153
164
168
174
184
187
192
196
202
206
210
214
217
223
226
235
242
246
252
273
276
330
334
348
351
354
358
376
381
393
399
407
413
416
419
447
458
462
473
478
481
0
3
12
16
20
23
37
40
43
46
77
89
95
98
132
135
139
146
152
167
173
180
196
203
207
227
230
237
242
248
253
256
261
296
319
322
326
332
344
349
352
355
359
367
375
379
382
387
391
397
403
406
409
414
417
421
435
440
465
474
0
13
23
28
32
35
43
50
55
58
63
69
74
80
88
94
97
104
109
115
120
124
129
137
143
155
210
214
220
224
254
266
269
275
279
283
287
299
311
317
320
324
335
342
346
372
378
382
386
390
398
410
424
427
436
447
462
470
475
481
0
12
16
25
28
32
52
56
60
101
109
117
122
125
128
143
146
149
154
175
178
181
188
192
196
201
211
214
220
226
231
234
237
241
244
261
266
273
277
285
291
321
326
331
338
354
357
361
371
375
378
382
405
409
412
449
453
473
489
493
0
4
7
12
16
35
40
43
49
52
59
81
89
99
103
109
156
163
168
179
183
189
193
196
208
211
215
254
272
280
285
291
295
299
302
307
310
317
323
328
336
342
347
351
355
388
391
395
398
418
421
436
444
448
456
462
483
486
489
495
0
3
8
11
16
23
30
41
51
56
61
66
70
75
78
83
88
97
102
112
121
134
139
142
197
201
205
208
216
221
230
236
254
263
267
276
301
311
317
320
325
330
334
347
352
358
361
380
385
397
406
424
430
441
444
449
453
459
471
474
0
6
11
14
21
24
27
33
37
45
50
61
64
72
77
81
87
92
95
103
108
118
133
140
147
151
155
160
190
219
226
240
244
247
250
265
270
275
278
304
309
322
330
376
379
385
389
392
397
416
421
446
452
456
459
462
466
473
477
481
0
5
13
16
19
30
35
42
48
51
56
89
95
99
141
153
156
161
171
174
180
183
187
191
196
210
214
221
260
274
290
294
299
304
307
318
322
325
328
339
347
350
353
361
364
389
396
399
408
411
418
424
448
451
454
463
474
483
486
493
0
5
38
44
56
63
70
74
78
83
98
108
111
117
121
124
127
134
139
143
148
153
156
160
163
175
178
184
195
200
203
207
226
232
236
240
244
278
281
330
337
341
350
358
361
364
369
377
385
395
398
409
419
423
442
462
471
475
479
482
0
4
11
15
19
22
28
39
42
57
60
63
87
108
111
115
120
124
131
144
148
154
159
170
181
233
236
240
243
246
256
273
276
285
290
299
302
318
322
335
343
346
360
370
376
379
382
389
394
431
434
437
441
444
468
472
481
485
489
495
0
6
9
18
55
59
63
67
71
84
91
95
100
107
117
126
130
135
141
144
165
188
191
194
201
204
208
211
250
254
257
261
266
269
274
277
283
293
296
333
354
363
366
375
387
390
397
400
404
409
419
432
435
446
467
470
476
479
482
489
0
53
56
68
76
96
103
112
121
125
144
148
153
156
161
165
169
172
183
187
190
193
197
203
211
217
229
234
239
261
273
287
292
301
308
314
319
323
347
350
354
357
362
365
373
391
401
405
409
414
428
434
455
458
473
478
484
488
493
496
0
11
15
36
41
47
50
54
61
67
73
80
85
93
99
105
112
120
163
173
181
184
187
202
207
210
254
257
267
270
278
281
293
301
304
309
316
321
331
334
345
351
356
366
371
378
388
393
397
400
422
425
428
439
445
449
453
456
468
475
0
4
8
13
17
22
27
38
48
53
59
69
110
114
129
144
147
150
156
163
167
170
176
179
188
194
199
232
235
242
245
251
257
260
274
285
292
304
312
348
351
360
366
372
375
383
386
389
392
420
428
433
440
456
459
464
469
485
492
496
0
4
8
11
14
18
21
26
30
33
36
47
50
53
56
62
69
74
79
86
119
125
129
132
135
175
182
195
204
209
220
237
242
245
252
255
273
312
315
340
356
371
379
382
395
402
406
412
421
428
440
446
449
452
455
458
466
469
476
487
0
3
12
18
26
34
43
46
49
53
63
73
84
100
107
110
113
133
138
148
154
169
173
182
187
190
194
208
211
220
224
229
243
300
308
314
319
323
327
339
342
349
364
368
375
379
383
387
395
422
427
431
435
440
445
449
460
475
479
486
0
14
23
29
36
39
63
67
70
87
101
106
111
121
124
129
134
153
162
176
182
190
194
199
204
208
222
225
228
236
256
259
262
266
270
273
296
315
323
327
330
334
359
364
367
370
374
383
387
393
397
401
406
411
414
421
425
428
435
485
0
14
22
34
40
45
50
54
57
72
77
112
119
122
125
134
151
157
166
169
172
175
178
185
193
201
204
208
257
267
270
274
282
289
314
318
321
324
335
340
343
349
352
364
370
376
380
388
407
425
428
433
440
443
446
454
460
463
477
484
0
3
6
13
18
37
44
60
63
69
72
80
84
88
91
94
100
105
113
133
139
143
154
162
169
189
192
213
222
226
241
253
256
265
273
276
286
292
295
298
306
311
315
331
338
343
352
357
369
376
390
393
396
406
417
475
486
493
496
499
