# Supplementary material for: Cerebellar Purkinje cells control eye movements with a rapid rate code that is invariant to spike irregularity
Source: eLife. 2019 May 3;8:e37102. doi: 10.7554/eLife.37102 (PMC6499540; doi:10.7554/eLife.37102)
Supplement: Source code 7. [file elife-37102-code7.zip › stim/irregStim_CV1_120Hz_repeat.txt]

0
6
10
23
39
42
52
64
67
70
75
81
84
94
97
102
106
113
119
122
126
133
138
141
144
147
172
177
190
197
201
205
228
231
234
237
243
250
256
262
265
268
272
292
298
301
314
318
354
360
363
396
399
402
405
419
459
470
473
492
