# Supplementary material for: Cerebellar Purkinje cells control eye movements with a rapid rate code that is invariant to spike irregularity
Source: eLife. 2019 May 3;8:e37102. doi: 10.7554/eLife.37102 (PMC6499540; doi:10.7554/eLife.37102)
Supplement: Source code 7. [file elife-37102-code7.zip › stim/irregStim_CV1_130Hz_random.txt]

0
9
15
18
23
31
35
41
45
48
52
56
61
64
68
78
82
89
92
145
156
161
164
182
200
207
210
214
224
227
239
245
252
255
258
262
271
275
288
294
300
303
315
321
330
335
339
347
357
365
370
385
399
402
406
415
421
445
448
451
455
458
467
471
481
0
6
10
14
27
36
40
47
62
65
77
80
84
89
97
100
103
111
122
126
147
150
198
201
231
234
242
245
248
262
265
270
279
289
292
299
307
310
313
317
328
338
342
345
350
353
356
373
378
382
390
394
402
405
409
416
422
425
428
445
449
452
460
466
469
0
6
9
12
17
23
26
30
33
41
51
54
67
78
87
91
100
104
111
116
119
131
134
157
160
180
186
189
192
211
214
217
220
224
233
244
248
252
272
275
279
282
288
291
308
355
359
367
371
381
385
392
411
428
434
437
442
445
449
459
462
466
472
479
482
0
10
18
21
29
34
38
44
55
58
63
69
73
76
91
97
103
110
119
123
138
143
150
153
156
169
175
179
184
192
198
223
227
245
251
255
260
263
266
324
339
342
358
367
373
381
388
391
394
402
410
413
417
423
427
446
450
454
457
471
474
479
484
487
496
0
4
9
25
28
36
40
47
52
56
64
69
74
77
86
98
102
110
123
130
134
140
144
150
160
169
178
184
187
198
208
212
216
227
231
237
262
265
288
291
294
298
306
319
323
328
331
334
338
341
349
354
362
365
377
380
383
388
442
447
452
458
464
474
482
0
7
20
26
37
40
49
53
62
73
76
81
84
97
101
104
107
110
117
125
130
139
142
145
149
162
165
172
178
185
190
204
232
255
258
267
273
278
285
288
291
298
310
314
318
324
328
332
337
346
351
357
414
417
421
425
428
439
444
450
454
459
463
473
484
0
3
9
18
29
37
40
50
53
57
62
67
78
81
133
137
143
146
150
153
157
160
168
171
177
191
194
201
207
211
227
230
233
236
240
258
270
281
284
288
303
308
311
324
331
336
343
346
350
358
363
379
399
402
405
408
420
428
433
449
453
458
464
472
477
0
10
13
21
26
29
39
59
68
93
96
101
105
115
121
129
133
136
139
145
153
160
164
169
174
180
184
189
196
205
211
214
229
235
238
246
250
257
272
276
280
289
305
309
313
317
320
323
326
329
335
338
354
357
360
364
372
376
384
389
401
404
412
420
471
0
3
14
22
25
29
57
60
64
74
77
80
84
102
105
114
134
138
144
149
153
159
162
175
178
182
185
188
193
221
236
239
242
246
261
264
273
276
280
283
287
291
324
329
341
345
348
354
358
369
373
378
388
394
397
401
407
410
415
419
422
425
430
438
469
0
23
27
31
35
39
47
50
56
67
76
81
84
87
97
100
151
155
164
169
175
193
198
201
207
211
219
230
233
238
242
247
252
255
266
270
277
280
283
286
289
292
295
310
332
336
340
343
347
350
358
377
382
386
389
395
402
408
414
417
426
432
457
462
469
0
12
16
23
38
41
44
68
74
77
84
88
91
101
105
110
115
119
122
129
134
144
147
150
158
176
180
183
190
193
211
214
224
228
236
244
248
251
255
262
273
276
284
291
294
312
325
331
337
388
393
397
403
420
423
427
431
437
440
446
449
472
475
485
493
0
10
31
39
43
46
49
59
75
78
131
134
137
140
143
156
159
164
167
186
190
202
206
211
218
225
228
231
237
245
248
252
255
260
264
277
283
312
316
320
326
335
338
346
350
355
366
369
374
378
382
396
400
411
417
424
427
431
435
438
443
462
465
474
490
0
6
39
45
59
62
67
70
84
89
92
97
100
105
108
111
117
120
124
127
131
138
142
155
167
170
173
177
181
226
229
242
247
251
254
258
274
277
281
285
288
292
308
313
322
342
352
356
360
363
370
399
402
408
412
423
427
430
436
446
449
459
467
471
480
0
3
8
14
22
29
38
48
52
59
65
121
128
132
136
139
163
166
172
175
179
187
198
201
207
211
214
218
222
226
236
240
244
249
257
260
265
268
274
278
292
296
299
304
310
317
321
325
328
343
362
372
377
382
385
397
404
410
421
428
431
434
452
460
474
0
16
20
39
45
48
58
61
65
68
74
97
103
106
109
115
118
121
135
138
141
150
153
160
165
169
172
178
181
185
229
237
241
245
257
263
274
280
283
291
296
322
325
331
337
350
355
360
364
368
371
374
381
384
387
420
424
431
438
459
467
472
482
486
489
0
4
7
32
45
48
61
64
68
76
80
85
94
97
101
104
126
135
138
142
146
149
159
174
178
192
195
201
204
258
266
269
275
279
284
287
302
308
315
319
331
336
339
348
352
365
368
371
378
393
415
422
431
444
449
452
455
458
466
469
474
477
487
494
499
0
4
8
13
19
33
39
54
57
60
64
69
72
78
85
126
129
132
140
143
146
151
154
160
163
166
179
185
193
198
202
208
211
217
225
229
235
240
247
261
274
298
301
305
310
328
340
345
349
355
359
365
368
371
375
383
388
392
397
427
436
441
451
488
493
0
8
21
24
29
32
35
38
41
49
68
73
78
87
117
120
132
135
138
142
146
150
157
160
168
172
176
180
184
192
195
198
202
232
235
238
243
246
251
256
265
269
272
279
288
294
300
308
344
361
392
395
398
406
429
432
435
440
449
452
457
461
471
479
484
0
3
11
17
20
25
30
56
62
77
80
92
104
113
121
143
148
161
164
187
190
197
200
204
212
224
231
235
240
244
247
253
266
271
277
281
289
302
306
309
322
326
332
335
339
343
395
401
411
416
422
430
436
439
447
452
455
460
465
471
475
478
485
488
494
0
4
7
10
16
21
29
34
41
44
51
56
59
92
96
106
110
130
136
139
142
145
167
176
184
189
192
197
201
205
208
238
241
249
265
276
282
285
298
307
311
314
317
323
326
331
337
375
378
382
385
397
400
405
408
412
418
426
432
445
453
460
469
472
476
0
7
13
24
29
54
57
60
64
68
72
77
80
84
90
93
97
101
145
148
159
165
173
188
220
223
237
241
244
247
265
269
274
277
283
295
299
302
306
309
326
334
345
351
354
357
371
382
387
390
394
397
402
412
416
419
444
450
453
462
465
468
471
482
488
0
36
40
46
49
59
64
70
78
81
85
94
100
103
110
115
139
144
153
172
178
181
190
193
203
218
224
227
231
234
237
245
266
273
277
283
287
290
297
310
315
323
326
338
343
347
351
358
361
367
375
379
383
386
390
396
413
417
424
467
471
474
477
482
485
0
4
14
17
24
34
37
42
45
57
61
66
70
78
83
86
95
98
101
104
107
119
125
130
133
138
141
148
151
154
157
175
179
184
187
193
201
207
212
216
239
242
247
252
261
267
270
273
278
281
288
315
321
367
376
380
383
386
408
417
424
434
454
474
477
0
3
8
11
16
19
28
58
64
84
92
102
116
119
124
127
130
170
175
185
190
195
202
209
215
244
247
252
259
271
276
286
289
294
300
304
307
311
315
318
323
332
340
343
354
358
362
367
378
388
392
396
423
433
437
442
445
448
454
457
462
465
469
472
476
0
7
13
17
30
34
42
45
50
53
56
62
67
70
81
92
95
104
107
110
113
125
129
133
138
152
155
160
168
178
220
223
226
229
251
255
258
267
305
312
343
350
359
365
372
378
381
384
394
397
404
411
415
420
423
426
429
435
444
448
470
479
482
496
499
0
5
24
30
33
46
53
56
59
65
77
83
86
92
99
112
115
121
124
142
145
157
162
176
193
196
207
211
218
221
227
232
264
268
272
318
325
330
333
336
340
345
349
352
360
372
375
380
383
386
390
395
403
406
410
420
430
435
439
444
451
456
460
466
473
0
6
26
29
39
42
47
51
56
60
65
78
85
90
96
104
114
163
166
170
176
181
185
188
194
215
218
223
228
234
237
240
248
251
254
258
261
265
269
276
279
287
295
298
301
312
318
321
327
333
339
368
372
392
396
410
422
434
439
443
450
474
479
487
491
0
3
7
10
13
20
24
36
39
52
61
67
70
78
81
113
116
119
122
130
148
155
158
162
166
171
177
205
208
212
218
229
252
258
261
265
268
271
274
277
290
293
299
303
309
348
353
358
364
367
376
388
392
396
400
418
446
450
456
465
469
476
481
484
487
0
6
9
12
17
22
27
35
44
47
66
69
72
76
79
82
90
103
110
113
128
131
134
139
143
196
201
206
210
239
242
264
267
273
278
287
292
295
298
301
320
323
326
329
333
340
352
356
360
367
376
385
388
393
396
410
428
443
447
452
456
466
470
477
491
0
6
11
55
61
70
75
82
88
91
98
102
106
111
115
119
123
126
129
136
154
162
180
186
190
197
201
211
214
218
259
267
270
273
290
293
299
317
321
328
337
346
354
361
364
367
370
373
393
397
410
413
416
422
434
444
447
454
469
473
476
479
486
489
495
0
4
38
45
50
53
56
62
68
72
80
88
95
99
102
110
115
118
121
125
128
131
135
145
148
160
173
179
185
195
198
204
212
216
219
224
227
230
233
247
253
263
304
307
335
341
347
351
367
372
375
379
384
389
406
419
425
432
435
444
447
451
454
461
471
0
3
6
17
20
24
35
55
58
63
72
77
120
128
131
134
139
145
151
155
158
167
170
173
181
191
196
204
208
215
219
223
227
234
246
249
259
262
268
303
311
322
325
328
331
334
349
352
356
360
364
371
386
389
410
413
416
419
432
435
443
451
455
467
470
0
3
13
30
36
47
88
93
98
105
108
121
136
141
147
160
164
175
179
182
186
191
233
242
246
263
269
272
278
296
299
308
311
315
319
322
325
328
333
341
349
352
356
362
370
384
387
390
394
398
401
409
412
417
420
426
443
454
464
467
470
478
484
487
490
0
3
13
16
19
22
28
32
36
95
101
109
112
118
126
147
150
163
169
180
183
190
203
215
218
227
230
235
240
260
266
271
277
281
298
302
315
318
327
332
335
338
349
353
361
373
381
384
398
402
407
422
425
438
441
452
455
459
469
472
476
479
482
485
488
0
6
19
22
26
29
32
37
57
64
67
70
74
78
86
89
92
104
107
111
155
158
172
180
185
205
211
214
221
226
229
237
243
248
261
269
279
289
293
296
303
309
314
319
322
343
347
350
358
366
373
378
381
393
396
400
403
406
419
422
425
434
465
471
474
0
4
7
22
71
76
81
84
90
93
103
110
113
120
123
133
138
144
148
151
163
168
171
174
201
205
211
214
220
229
233
237
244
249
256
261
264
274
280
283
286
295
298
301
306
324
349
352
360
363
366
369
375
394
405
418
427
443
451
456
459
462
479
482
485
0
4
9
14
20
25
28
32
36
41
47
53
60
63
84
104
107
110
144
147
159
165
172
176
200
203
206
220
227
230
239
245
248
252
255
273
277
280
289
293
296
300
303
308
322
327
331
337
348
352
357
360
389
395
405
408
415
418
432
437
440
445
480
484
489
0
8
21
78
85
89
101
107
112
115
121
129
137
143
152
161
165
168
172
175
179
182
185
195
203
207
213
219
234
238
245
248
252
257
261
264
269
286
290
296
302
305
308
313
323
327
340
343
353
356
371
374
381
387
394
413
418
422
429
441
447
462
466
474
480
0
14
26
30
33
36
66
109
119
124
131
135
144
147
183
190
197
203
206
214
225
231
237
244
248
256
261
265
272
295
298
306
309
314
317
320
324
327
332
341
346
349
367
370
377
384
388
396
405
408
411
415
419
425
434
439
455
460
465
468
471
478
483
488
492
0
6
10
19
59
63
70
74
79
83
87
93
96
107
112
120
138
142
146
149
155
158
161
168
173
208
212
217
220
229
233
270
273
283
296
300
304
308
314
319
325
334
339
350
355
362
369
373
379
387
404
407
410
414
425
433
436
441
445
450
456
464
467
473
486
0
16
19
23
28
32
42
49
54
58
61
64
68
80
85
89
101
107
110
113
119
125
142
145
149
165
170
178
181
189
194
200
207
210
221
225
235
242
246
255
262
266
274
278
283
292
298
310
313
318
329
344
347
354
357
367
370
374
377
404
408
415
467
475
482
0
5
11
14
17
29
40
44
49
52
56
60
63
66
70
86
91
120
123
139
142
152
155
162
165
169
174
186
190
196
206
210
218
234
283
288
292
297
302
306
318
332
336
345
351
371
375
385
392
396
401
408
412
415
437
441
449
454
462
466
469
473
478
482
485
0
5
21
28
31
34
37
43
47
50
55
61
73
86
89
94
97
102
106
123
137
150
170
174
183
187
208
211
222
226
229
232
236
239
252
255
258
261
265
269
273
277
285
297
302
313
325
331
339
342
345
348
351
360
419
425
428
432
438
454
459
474
480
489
492
0
4
9
16
21
27
33
43
49
58
61
68
79
88
97
101
112
118
125
133
136
141
144
148
153
158
164
168
171
178
186
195
215
218
222
226
229
234
237
247
251
255
260
271
275
278
294
354
366
371
374
377
383
387
396
400
409
424
444
447
461
464
469
476
490
0
6
10
14
17
21
38
41
44
48
56
106
109
118
121
124
127
136
139
142
153
161
171
188
191
218
223
229
234
245
250
254
259
273
277
282
298
309
312
321
326
330
341
346
357
368
372
377
380
384
388
392
400
403
406
412
416
425
430
449
452
455
458
461
469
0
3
6
10
14
17
20
31
36
40
54
66
73
77
86
92
95
102
108
111
117
125
128
131
139
146
154
162
185
188
197
229
232
236
239
244
247
254
257
263
274
278
330
335
338
342
352
357
363
389
399
403
406
412
426
429
433
442
446
450
454
463
470
473
484
0
3
8
11
16
21
24
27
31
40
45
49
52
61
65
72
75
80
89
92
104
109
114
117
120
126
130
134
166
171
183
199
241
244
268
272
276
287
299
302
314
318
323
331
335
338
343
349
367
371
379
382
400
403
406
409
412
418
425
431
436
460
470
474
477
0
6
9
12
15
18
21
28
38
42
53
57
60
66
76
79
82
88
91
104
108
123
126
129
133
139
147
151
155
172
176
181
218
227
230
237
243
253
266
270
274
277
295
298
305
310
317
320
324
328
336
352
365
369
380
384
400
405
450
453
456
459
466
489
496
0
9
18
22
33
86
89
92
100
120
123
132
143
153
156
179
191
196
201
207
210
213
226
237
241
245
248
252
262
266
274
277
280
286
290
298
320
323
326
332
341
346
351
359
364
371
374
377
381
384
391
395
398
406
413
416
424
436
447
450
456
465
469
472
475
0
3
7
11
14
18
26
31
34
41
46
49
52
58
68
73
81
84
89
96
103
106
109
112
133
136
139
147
153
163
166
174
182
185
188
200
204
220
226
229
237
240
249
259
262
271
274
279
290
297
305
356
384
387
395
425
442
449
453
456
478
484
487
493
497
0
7
15
25
28
39
49
55
58
69
73
76
80
83
92
96
100
103
107
111
120
138
156
159
162
165
169
178
181
188
214
225
231
241
296
303
307
311
323
329
335
340
350
357
369
372
379
384
391
394
397
400
403
417
425
428
431
437
448
460
465
470
475
483
486
0
27
36
42
45
52
55
63
66
69
74
83
93
107
113
119
122
128
131
135
138
141
144
147
153
156
162
168
178
187
202
207
210
214
217
223
228
240
246
259
263
269
283
287
296
301
312
316
319
326
331
343
347
356
372
375
378
381
385
391
398
450
454
458
481
0
3
6
11
15
19
31
36
44
47
52
69
73
79
90
102
108
111
116
134
143
150
161
167
172
177
180
183
192
197
202
211
227
230
254
258
261
285
289
292
297
300
308
314
317
320
323
327
357
361
367
374
377
380
394
397
440
445
448
453
456
460
465
478
481
0
10
16
19
32
91
95
99
103
109
112
116
119
132
135
142
156
168
171
174
191
197
201
210
213
216
230
236
241
246
251
254
258
263
266
281
289
295
298
303
309
316
321
325
331
343
349
357
363
374
391
402
407
411
420
432
435
440
445
450
460
463
466
469
472
0
6
9
19
23
32
35
41
59
63
78
81
84
90
100
108
157
162
169
176
180
184
188
191
196
205
208
211
215
218
226
231
241
245
259
270
273
277
281
289
295
298
310
314
319
322
327
332
342
352
357
360
364
370
374
378
400
434
438
445
454
458
464
477
485
0
3
9
24
55
61
64
69
76
81
87
93
96
100
133
137
148
151
158
166
169
179
183
186
190
193
196
200
204
211
217
223
229
232
237
241
247
250
262
265
269
275
284
288
308
312
319
322
325
332
338
344
347
350
355
365
402
410
434
437
447
460
464
467
473
0
3
9
17
20
23
35
39
54
59
68
71
83
88
95
102
105
108
119
122
127
134
140
143
151
155
158
169
173
185
202
211
214
217
270
273
284
287
306
326
329
335
339
343
346
352
363
369
391
397
403
408
412
416
433
436
444
448
451
455
460
472
477
486
489
0
4
9
62
68
73
76
89
106
111
115
118
123
129
159
166
169
180
187
191
194
199
205
209
214
220
229
232
235
244
260
265
268
278
292
295
303
307
310
323
326
329
332
337
340
355
363
368
378
382
386
395
405
408
414
419
423
430
442
446
466
471
474
480
485
0
8
15
19
23
32
46
50
58
61
64
77
87
94
107
110
129
132
149
152
155
165
178
181
188
191
202
206
212
218
234
237
240
256
260
266
271
276
279
283
287
291
294
301
304
316
321
327
338
393
396
401
411
414
423
427
431
436
450
457
462
467
470
473
480
0
3
7
23
26
29
36
41
45
48
53
74
78
81
89
95
102
106
120
123
126
133
137
143
157
160
163
196
204
208
227
230
233
241
249
274
278
284
291
296
307
311
321
327
330
335
347
350
354
361
364
367
386
391
402
406
449
454
457
461
467
471
479
482
491
