# Supplementary material for: Cerebellar Purkinje cells control eye movements with a rapid rate code that is invariant to spike irregularity
Source: eLife. 2019 May 3;8:e37102. doi: 10.7554/eLife.37102 (PMC6499540; doi:10.7554/eLife.37102)
Supplement: Source code 7. [file elife-37102-code7.zip › stim/irregStim_CV1_130Hz_repeat.txt]

0
14
26
30
33
36
66
109
119
124
131
135
144
147
183
190
197
203
206
214
225
231
237
244
248
256
261
265
272
295
298
306
309
314
317
320
324
327
332
341
346
349
367
370
377
384
388
396
405
408
411
415
419
425
434
439
455
460
465
468
471
478
483
488
492
