# Supplementary material for: Cerebellar Purkinje cells control eye movements with a rapid rate code that is invariant to spike irregularity
Source: eLife. 2019 May 3;8:e37102. doi: 10.7554/eLife.37102 (PMC6499540; doi:10.7554/eLife.37102)
Supplement: Source code 7. [file elife-37102-code7.zip › stim/irregStim_CV1_140Hz_random.txt]

0
3
6
10
15
18
22
26
32
36
41
44
54
58
62
66
74
79
83
91
103
106
114
123
130
133
147
150
153
157
160
176
186
190
220
232
236
240
252
256
260
263
269
279
284
287
299
302
305
309
315
320
324
327
331
337
341
355
359
411
415
424
427
433
436
442
451
459
464
491
0
3
13
18
21
24
34
38
44
73
79
83
92
95
110
115
118
122
133
182
187
198
210
220
224
227
235
240
243
246
253
267
270
283
286
293
300
311
316
320
326
334
338
341
345
353
357
360
365
368
371
375
379
382
386
389
392
403
412
419
423
427
431
434
437
442
445
456
461
472
0
7
10
21
24
45
51
54
57
60
63
70
76
80
83
90
93
97
102
107
110
114
125
132
138
167
170
178
183
187
191
209
212
215
220
225
228
231
234
243
256
262
271
274
280
283
299
302
306
320
324
333
342
350
353
358
409
421
427
436
440
449
463
468
473
477
480
485
490
496
0
3
8
22
27
30
52
55
63
67
75
80
83
92
95
98
103
106
110
122
130
133
136
140
152
158
164
168
172
177
184
190
242
249
256
262
267
278
283
286
289
292
297
300
308
311
314
317
321
325
328
332
335
339
344
349
381
387
397
405
419
423
431
434
446
454
458
461
472
485
0
11
25
29
41
54
59
63
67
73
80
83
89
92
97
100
105
117
150
153
158
166
175
181
184
187
191
195
198
210
215
218
221
226
235
243
247
250
253
256
264
269
279
283
287
290
294
300
304
310
319
325
328
334
353
358
364
367
394
398
405
408
412
424
427
430
471
474
479
483
0
5
17
22
26
33
39
42
46
54
76
86
89
92
95
101
109
114
135
138
142
145
152
204
209
215
219
223
229
232
239
243
247
258
262
267
271
274
279
284
297
300
303
309
317
327
335
354
358
368
371
377
381
388
394
398
401
404
409
425
432
435
446
450
461
464
473
476
485
488
0
3
9
17
22
27
31
39
47
51
55
62
70
73
91
94
110
117
120
123
128
134
138
143
159
164
168
171
174
177
187
228
233
236
239
243
249
252
256
259
263
306
312
320
323
326
329
341
345
369
372
376
384
396
405
408
413
419
423
430
433
437
441
446
455
467
473
476
484
488
0
5
8
16
20
24
28
31
34
39
42
45
49
52
59
62
65
74
90
93
107
111
114
119
123
132
136
140
143
148
157
162
179
183
189
192
197
200
205
208
215
224
227
232
240
245
248
256
260
272
284
288
333
336
339
358
365
369
372
378
381
387
398
401
404
436
439
442
466
473
0
8
14
17
23
28
32
35
39
43
49
53
65
69
74
82
86
91
95
100
109
114
125
128
131
135
142
145
149
152
157
160
184
197
208
211
264
270
273
290
294
299
303
306
310
314
317
326
346
360
364
379
382
389
392
395
398
404
409
417
420
426
430
444
452
456
460
463
477
488
0
4
9
12
19
24
27
33
36
42
87
90
102
109
144
151
154
157
160
163
174
180
187
190
199
210
219
229
234
237
245
256
266
274
278
282
285
291
294
303
306
310
314
320
328
331
334
338
349
352
359
363
375
379
406
409
414
418
430
435
438
449
452
455
460
468
476
482
492
495
0
8
14
22
26
29
32
45
48
60
75
89
93
97
101
105
112
117
126
139
142
146
151
154
206
216
220
223
227
240
247
250
255
263
266
269
273
277
281
285
294
298
302
309
312
317
327
332
336
339
345
351
359
364
370
388
392
405
409
413
416
419
446
462
465
469
473
477
490
493
0
5
10
15
20
62
71
75
86
89
93
101
107
118
124
127
132
135
141
151
156
161
164
171
178
183
187
192
197
202
209
213
216
225
236
244
252
257
262
265
269
283
290
337
344
349
352
358
363
368
371
374
383
387
393
411
414
419
422
427
431
438
444
455
464
467
470
476
479
483
0
11
23
26
34
38
59
64
69
72
79
83
87
92
96
100
107
110
113
118
122
131
135
138
143
146
149
172
178
183
192
196
200
207
210
217
224
237
242
260
265
268
272
277
291
300
303
314
318
331
335
339
347
353
356
364
368
374
389
392
443
446
451
455
458
461
469
475
478
481
0
4
9
13
31
36
39
42
52
55
64
77
82
86
89
93
103
128
132
138
142
158
161
164
174
180
183
186
189
192
195
207
211
217
220
226
230
234
271
278
281
286
292
306
350
353
364
369
381
386
395
403
407
410
414
417
420
423
431
438
445
452
463
469
474
477
483
488
492
495
0
3
15
21
24
32
41
46
49
99
103
110
113
124
127
131
135
143
149
154
163
167
193
196
206
210
213
219
230
233
239
245
250
253
269
281
290
293
296
301
306
309
318
323
326
336
341
350
353
359
364
379
382
390
393
402
409
412
419
422
425
429
434
438
445
448
451
474
478
483
0
6
9
13
16
19
23
29
32
36
46
83
87
91
110
114
117
126
130
138
157
160
164
168
171
174
177
190
193
199
203
210
220
231
245
248
253
257
294
311
314
320
328
336
339
342
346
350
353
356
361
364
384
395
405
414
440
447
450
457
460
463
466
471
476
480
488
492
495
498
0
3
6
12
17
22
25
28
32
36
45
49
60
74
80
89
107
113
116
119
125
128
137
142
145
152
159
162
173
179
185
193
199
203
206
216
219
222
226
280
283
286
290
295
298
301
306
315
319
327
333
337
343
357
364
367
378
410
422
425
428
443
446
455
464
471
477
481
488
493
0
3
22
27
32
36
45
49
54
59
62
74
84
102
106
109
112
118
128
133
136
139
143
146
149
152
157
161
167
208
213
217
220
224
227
233
238
243
250
255
258
261
267
271
275
278
291
309
317
320
325
332
342
345
348
351
376
382
389
392
397
405
415
422
457
467
473
477
481
488
0
8
17
34
44
61
68
71
74
77
86
89
104
108
115
124
129
135
138
144
148
155
158
162
174
177
185
241
244
247
251
255
268
271
276
279
284
287
308
314
319
338
344
348
352
355
360
365
370
379
383
386
391
403
409
413
419
422
425
428
431
435
446
451
458
461
465
469
472
481
0
5
9
17
28
31
54
58
71
74
87
91
98
101
107
114
118
123
126
137
140
159
162
168
185
190
193
206
211
218
222
227
234
237
242
247
253
261
266
272
275
278
281
284
287
292
304
360
367
377
383
390
398
403
406
411
416
426
431
440
446
450
455
458
464
473
476
480
487
490
0
6
9
21
24
39
52
58
74
77
84
90
93
104
107
113
118
123
132
136
169
172
178
181
184
193
200
205
210
215
221
272
279
284
287
290
294
304
307
316
320
338
344
350
358
377
390
394
402
409
419
422
427
430
436
439
442
448
452
455
458
462
469
473
478
481
487
492
495
498
0
4
7
10
13
16
21
43
48
59
62
65
75
78
84
97
102
105
109
113
121
124
130
139
145
167
174
177
192
195
200
226
244
249
256
300
305
308
311
320
324
328
332
343
347
350
357
360
363
370
398
404
408
411
414
418
428
432
436
440
445
450
453
464
467
471
476
481
485
488
0
4
7
11
20
29
34
38
42
47
55
106
110
116
120
123
133
142
148
154
159
162
165
171
194
200
204
209
213
217
220
226
232
235
238
241
245
254
261
274
295
300
303
308
334
338
341
346
349
354
357
360
373
376
381
385
390
396
400
409
413
418
435
440
443
447
455
462
479
482
0
5
10
14
21
24
33
37
50
55
59
62
69
73
76
79
82
98
101
105
110
113
118
121
125
129
133
144
147
150
153
157
161
176
185
192
206
220
236
241
244
247
294
298
301
304
307
315
321
327
347
373
383
386
398
401
404
408
411
415
422
426
431
442
447
466
470
480
487
491
0
4
18
39
42
48
52
56
60
64
69
75
80
84
92
95
99
107
121
145
150
162
165
173
179
186
201
206
210
213
216
219
225
228
237
240
244
295
298
303
311
317
321
327
333
340
348
352
355
363
369
373
378
384
390
393
399
403
408
416
422
425
434
440
448
453
456
466
471
483
0
13
16
19
23
26
29
34
39
42
47
50
55
58
61
66
72
75
79
82
93
97
105
116
120
123
129
133
137
147
162
177
180
186
190
194
197
201
245
250
266
280
284
291
295
300
304
307
312
319
322
332
343
351
354
386
390
406
409
419
429
438
441
444
447
450
458
461
481
484
0
10
17
20
29
33
42
46
49
59
68
71
76
79
85
88
97
103
107
112
132
136
139
145
149
152
158
166
170
175
182
189
195
204
211
214
217
220
225
242
245
248
252
258
266
283
287
299
303
316
372
384
391
397
403
406
414
417
421
430
434
441
444
447
450
454
462
465
471
478
0
7
11
16
20
26
34
38
41
50
53
82
86
90
93
96
145
148
165
168
172
180
183
190
193
202
220
227
230
234
243
253
259
273
278
282
289
293
296
301
304
307
311
315
322
338
345
350
354
363
366
372
399
406
416
420
424
427
433
436
439
446
451
454
458
463
477
483
487
495
0
7
12
15
19
29
43
48
51
55
74
79
82
131
141
145
150
155
161
185
188
191
195
199
202
207
211
215
218
221
232
239
243
250
260
263
267
270
275
293
299
303
307
310
320
336
340
349
352
355
366
370
373
388
397
409
439
444
451
455
459
462
468
471
476
479
482
489
492
499
0
3
27
43
46
67
72
75
78
83
88
93
96
105
116
123
126
131
139
142
148
151
157
162
169
172
175
185
198
202
206
210
221
226
231
234
240
252
290
294
297
300
305
308
311
314
318
328
331
335
339
342
345
348
351
368
375
378
385
388
392
396
399
403
436
441
452
465
470
473
0
9
17
20
27
30
35
39
49
53
58
73
76
80
85
88
135
138
142
148
155
162
193
196
200
233
241
245
251
254
258
266
270
278
283
286
304
313
320
331
334
337
344
351
356
361
365
368
374
377
381
388
391
394
397
403
409
413
417
422
428
434
438
441
445
450
455
472
478
482
0
4
7
15
20
26
29
38
48
51
57
65
72
79
82
91
94
101
104
111
115
149
153
156
163
166
171
178
182
187
190
198
239
244
249
264
267
276
295
298
302
305
317
325
328
332
337
346
349
352
359
362
365
374
377
381
387
414
419
425
432
435
448
451
458
461
464
473
482
485
0
15
18
23
26
30
45
48
51
55
58
61
66
73
79
88
93
102
106
110
119
123
127
131
134
138
141
144
149
152
159
162
173
176
182
186
191
225
235
240
252
256
283
290
293
297
300
303
311
315
334
345
349
352
362
380
385
389
396
403
409
417
423
427
432
444
448
451
494
497
0
3
6
19
30
42
52
58
72
77
80
86
104
107
113
116
123
130
136
142
145
151
156
161
170
176
179
182
186
190
194
199
202
210
221
235
238
254
272
275
283
287
295
300
303
306
309
314
324
327
331
335
338
351
354
358
362
365
369
374
388
439
443
460
467
471
475
478
481
486
0
12
16
19
22
29
36
40
43
47
50
81
99
106
114
118
123
130
134
143
151
157
161
165
169
173
178
201
205
208
214
220
224
231
236
241
248
262
266
274
278
286
289
298
304
308
311
333
337
344
355
358
364
372
375
379
388
392
395
398
407
414
466
471
477
482
485
489
493
497
0
3
6
14
18
27
32
39
47
50
54
57
62
73
87
96
100
103
117
121
125
130
134
137
140
148
152
156
162
170
175
185
188
191
195
198
203
206
211
214
220
266
271
274
283
287
290
293
304
307
313
316
333
337
340
344
376
384
402
405
415
423
427
432
451
454
457
466
472
475
0
3
10
15
33
50
53
57
64
69
77
83
91
94
98
101
107
110
123
148
171
175
178
181
186
191
195
198
237
245
248
253
256
259
266
271
275
281
313
319
324
327
333
356
359
363
370
373
383
387
393
396
399
403
408
411
414
417
420
424
428
432
435
438
455
461
467
474
485
493
0
3
11
15
19
29
34
41
56
59
64
68
71
75
78
131
137
143
146
151
154
157
161
164
180
184
187
192
199
205
209
212
215
218
230
233
238
241
258
264
268
271
274
278
284
291
301
304
315
321
325
336
340
343
354
358
361
364
378
381
387
401
406
409
422
432
435
442
454
473
0
10
15
18
26
39
44
66
77
83
87
106
109
113
116
119
131
134
141
149
152
155
160
166
170
183
187
190
195
202
251
267
271
276
281
286
297
300
314
318
321
324
327
335
342
345
348
352
358
362
366
387
394
400
403
408
411
421
425
433
440
443
447
450
453
460
468
471
476
479
0
9
20
23
27
33
39
42
45
63
79
83
138
142
145
152
159
163
167
173
183
190
193
199
203
207
220
228
232
239
253
256
261
265
274
283
287
290
297
301
305
308
311
325
329
334
345
348
351
368
372
377
380
383
391
394
397
407
410
416
421
427
437
442
446
452
455
458
470
473
0
3
16
19
23
32
57
60
65
68
71
74
77
83
86
104
108
111
118
153
156
162
167
171
175
178
181
192
196
202
206
213
223
226
231
235
239
249
254
257
261
276
282
289
293
297
300
341
345
350
364
371
375
378
382
386
392
397
406
411
428
432
438
444
451
457
460
466
489
493
0
6
10
15
20
23
26
30
43
54
57
65
72
75
82
88
91
106
128
132
136
148
151
159
163
171
175
188
200
209
214
221
227
232
235
239
242
245
250
253
263
266
271
276
281
303
351
354
357
360
364
369
372
383
388
399
402
405
410
413
425
430
436
439
442
460
464
469
491
496
0
3
6
10
15
18
27
31
37
40
43
46
49
53
62
65
84
97
108
114
122
126
131
135
139
150
153
158
161
164
169
179
183
187
192
195
200
206
209
213
216
228
244
247
256
263
266
269
273
278
282
285
290
294
309
340
347
351
356
365
370
375
385
437
443
451
459
467
479
483
0
20
23
30
46
49
54
82
86
91
95
98
103
111
115
118
129
145
148
154
158
165
170
180
184
191
198
224
237
240
245
248
256
262
265
269
272
275
278
299
304
307
313
317
320
324
328
332
340
343
348
352
359
365
368
374
382
391
405
409
412
416
459
471
474
477
482
486
489
492
0
11
14
18
63
66
72
78
82
89
95
99
102
108
112
117
128
137
147
150
154
162
165
168
171
178
184
187
190
207
211
224
227
230
233
239
266
269
294
300
303
307
313
334
352
355
364
367
372
381
390
394
397
403
412
415
419
427
431
439
442
445
448
453
459
464
476
481
484
487
0
16
22
26
29
32
36
56
60
69
72
76
85
88
92
95
101
115
119
123
128
134
138
146
149
154
157
161
164
179
198
201
205
208
249
255
259
263
268
272
276
287
306
311
316
335
340
343
346
350
353
356
359
362
368
371
376
379
384
412
424
429
433
443
453
456
461
465
468
473
0
6
19
22
32
36
48
57
60
70
73
76
83
89
138
143
146
149
152
159
175
181
185
189
198
203
212
216
219
223
229
232
256
267
270
274
277
280
284
287
291
303
322
336
342
351
354
357
361
364
368
371
374
377
399
405
409
413
416
423
427
432
444
447
451
461
465
468
474
482
0
4
10
13
35
40
43
47
52
58
61
64
73
81
84
87
92
95
101
106
124
132
135
139
142
148
155
158
163
169
175
178
181
220
226
230
233
236
242
245
253
279
283
286
289
321
327
330
339
342
346
354
365
378
396
403
408
411
414
422
433
436
440
445
449
455
460
463
471
474
0
7
11
39
43
46
50
53
58
63
66
73
81
84
87
90
93
102
106
109
114
117
124
134
142
145
151
167
186
191
215
218
226
230
242
285
289
294
297
302
306
313
319
322
333
351
356
360
364
368
371
375
381
390
400
403
406
409
414
418
423
436
439
447
450
463
466
469
472
475
0
10
15
21
24
52
63
66
72
83
88
110
113
116
119
132
142
145
148
160
168
183
186
189
196
200
205
209
212
216
219
224
227
256
263
266
270
278
281
291
297
307
317
321
331
334
338
344
389
392
395
398
404
408
414
422
427
431
434
438
454
457
464
468
471
474
483
489
492
499
0
3
10
19
23
27
34
37
42
60
65
68
72
75
79
82
90
96
107
117
121
137
143
149
152
160
175
178
182
185
195
202
206
209
212
242
252
260
263
267
271
326
330
334
339
343
349
354
364
369
384
389
392
396
402
405
415
419
422
428
431
434
445
457
462
470
473
482
489
494
0
4
8
17
21
24
28
33
36
47
51
57
64
67
73
79
82
87
91
97
102
111
115
118
124
127
130
134
140
145
156
161
164
171
174
179
183
194
197
204
209
212
218
221
230
233
236
251
267
271
286
289
293
308
312
320
327
342
346
351
398
417
423
427
430
437
442
456
488
495
0
8
12
17
28
34
37
44
48
52
58
67
71
75
80
84
96
100
103
106
120
123
127
136
143
195
198
203
206
218
223
234
240
246
249
252
255
258
264
267
272
276
287
290
300
303
309
313
319
327
332
339
346
356
359
375
380
401
416
420
423
427
436
440
444
448
454
459
468
478
0
6
10
14
37
46
50
53
59
71
75
79
94
102
105
108
112
122
126
143
148
152
158
161
165
173
177
198
201
212
216
221
225
230
245
248
252
255
269
273
276
283
301
308
311
314
318
370
375
378
394
398
402
405
415
419
423
426
429
433
436
439
445
451
456
464
467
470
480
484
0
4
7
22
25
29
32
42
45
59
66
69
74
81
98
102
107
114
121
134
137
144
160
167
173
180
189
196
199
206
210
217
223
233
241
246
250
259
263
267
270
286
289
292
297
301
305
314
317
321
329
339
342
374
379
382
385
388
391
394
400
403
408
420
423
428
478
482
493
497
0
6
13
33
45
49
54
100
103
107
112
116
122
125
131
135
138
147
153
159
169
175
191
195
199
202
209
216
224
229
236
240
243
247
257
260
264
267
270
273
276
293
298
303
308
312
315
331
334
338
343
348
353
376
380
383
387
425
441
445
455
459
464
472
477
481
486
490
493
498
0
3
7
10
13
17
24
29
32
37
40
46
50
86
89
111
114
118
123
126
135
145
153
156
160
163
167
186
193
196
201
204
210
213
217
221
231
237
246
249
252
262
267
272
275
287
329
337
352
365
368
374
381
386
391
396
412
415
419
431
434
437
445
448
452
462
473
477
487
495
0
3
6
11
23
29
32
39
86
98
103
108
112
117
120
123
127
132
141
145
148
156
187
192
195
198
201
205
211
214
229
234
238
258
265
272
278
281
285
299
302
305
311
325
330
334
341
344
347
351
355
363
374
387
390
395
399
402
418
422
427
435
438
444
447
456
460
463
468
473
0
3
10
13
22
26
30
33
38
49
55
80
84
93
96
99
105
111
130
137
165
169
172
176
181
185
189
195
199
203
207
212
219
229
232
235
238
244
248
297
305
308
312
318
325
328
331
334
337
341
347
351
363
367
373
387
390
394
402
424
428
441
444
448
453
463
467
473
483
487
0
7
11
14
26
30
36
39
42
79
101
130
133
137
142
145
149
152
155
158
162
170
179
187
192
196
201
207
212
217
252
255
264
267
278
286
289
292
300
303
306
312
331
337
341
344
347
350
354
357
367
370
373
377
383
386
391
395
401
405
414
417
424
435
453
462
467
478
482
488
