# Supplementary material for: Cerebellar Purkinje cells control eye movements with a rapid rate code that is invariant to spike irregularity
Source: eLife. 2019 May 3;8:e37102. doi: 10.7554/eLife.37102 (PMC6499540; doi:10.7554/eLife.37102)
Supplement: Source code 7. [file elife-37102-code7.zip › stim/irregStim_CV1_140Hz_repeat.txt]

0
8
14
22
26
28
32
45
48
60
75
89
93
97
101
105
112
117
126
139
142
146
151
154
206
216
220
223
227
240
247
250
255
263
266
269
273
277
281
285
294
298
302
309
312
317
327
332
336
339
345
351
359
364
370
388
392
405
409
413
416
419
446
462
465
469
473
477
490
493
