# Supplementary material for: Cerebellar Purkinje cells control eye movements with a rapid rate code that is invariant to spike irregularity
Source: eLife. 2019 May 3;8:e37102. doi: 10.7554/eLife.37102 (PMC6499540; doi:10.7554/eLife.37102)
Supplement: Source code 7. [file elife-37102-code7.zip › stim/irregStim_CV1_150Hz_random.txt]

0
3
6
12
15
23
27
30
38
42
50
61
69
75
78
83
87
114
122
127
143
147
151
156
167
170
205
209
215
218
221
224
231
235
265
268
274
277
281
288
313
316
319
324
328
332
337
340
343
347
352
369
373
376
380
383
387
390
394
397
401
409
413
420
423
427
437
443
447
460
466
485
488
491
494
0
4
9
15
20
24
29
33
39
50
60
63
70
77
88
91
96
102
107
111
115
118
124
132
136
142
145
156
160
164
171
174
184
189
194
199
202
205
211
214
217
223
236
241
246
261
270
275
290
293
298
303
306
328
331
335
339
343
346
350
363
366
370
381
385
391
395
399
402
406
417
424
427
448
498
0
13
17
21
26
29
41
44
93
100
116
122
125
133
141
144
147
153
157
161
167
176
179
188
191
194
197
206
209
212
215
218
225
232
236
248
252
262
270
284
287
290
299
315
322
325
334
339
342
345
348
354
370
387
392
397
400
404
407
411
414
417
421
424
427
438
441
447
450
456
460
463
466
469
473
0
3
6
9
13
16
20
24
32
37
40
70
100
116
119
124
131
138
146
149
162
167
171
174
178
183
193
197
207
210
215
222
229
234
237
247
251
254
257
264
280
283
286
289
326
329
334
337
348
352
355
358
365
371
375
383
387
392
395
398
403
406
409
416
434
437
440
454
459
462
467
470
478
484
488
0
17
21
25
35
40
46
53
59
66
69
72
113
117
120
127
133
136
139
142
154
162
165
173
178
186
189
192
201
204
209
218
224
232
236
277
290
295
299
306
310
314
322
326
332
344
354
359
363
371
376
380
384
389
392
404
408
414
418
424
427
430
435
439
442
448
454
457
462
465
469
473
476
483
496
0
5
12
15
20
26
36
41
45
49
85
95
98
102
108
116
124
130
133
136
143
151
156
166
173
176
179
185
191
197
206
209
213
219
225
228
231
234
239
242
245
249
254
257
264
267
271
274
278
286
289
303
307
316
321
324
330
333
336
343
347
374
378
396
399
402
408
411
416
452
456
459
462
468
476
0
8
12
15
18
24
30
33
36
40
45
49
54
61
65
70
78
87
91
97
105
108
111
117
121
129
134
138
141
144
149
153
162
167
181
185
189
195
242
251
254
257
263
271
275
290
297
300
310
321
326
336
340
350
353
357
364
368
406
409
419
423
429
436
441
445
451
454
461
466
471
477
481
487
497
0
3
10
13
25
28
34
41
47
53
56
69
73
79
84
90
94
99
102
106
109
115
121
126
130
138
144
147
152
155
158
164
175
182
185
188
194
209
213
216
225
228
254
258
266
269
273
276
280
286
289
294
297
300
304
307
314
319
324
335
341
363
370
375
423
426
433
441
449
455
464
468
473
477
486
0
8
12
16
19
25
37
40
44
55
58
66
79
83
90
102
108
114
123
128
132
136
143
146
150
153
156
161
170
173
187
191
197
200
204
207
211
214
231
235
251
254
261
265
269
281
284
292
298
302
306
318
321
328
333
340
344
348
351
354
359
363
375
379
384
393
396
404
407
420
423
428
431
482
485
0
3
18
23
26
30
33
36
40
46
49
58
61
65
71
75
79
82
98
102
109
116
166
171
176
179
182
188
191
194
201
204
223
231
235
245
248
255
262
266
270
273
276
279
284
287
293
297
301
311
329
341
344
351
354
373
385
388
393
397
400
406
411
414
421
425
429
438
444
448
463
473
479
486
489
0
4
10
14
17
21
27
35
40
52
59
62
67
71
74
80
86
91
107
118
124
127
130
137
142
145
148
193
198
202
207
212
223
226
231
246
249
252
257
262
265
268
271
275
278
285
288
291
294
302
305
311
319
324
329
334
338
357
366
371
374
383
386
390
393
397
400
406
410
434
442
470
473
478
483
0
3
7
14
17
23
29
34
38
42
50
54
57
65
68
72
86
97
101
104
124
127
146
180
183
187
190
197
201
208
211
219
222
229
232
236
240
243
253
288
297
305
313
319
324
348
351
354
357
360
366
374
380
388
391
395
399
402
406
411
414
418
432
435
438
441
444
448
454
459
462
466
469
472
475
0
4
8
16
22
35
38
42
46
50
83
87
90
93
102
108
111
126
130
134
138
142
152
156
159
169
173
176
183
187
193
201
206
212
216
222
225
265
268
273
277
283
286
293
299
302
307
318
323
326
339
342
346
353
356
359
362
367
395
404
408
413
416
426
429
432
435
438
441
452
456
459
469
472
476
0
7
14
17
30
35
49
52
56
67
122
134
141
145
151
155
165
168
178
181
189
193
196
200
204
208
211
223
227
230
235
240
244
252
255
261
264
278
281
292
303
306
309
317
324
336
343
348
354
358
363
366
375
383
386
389
398
404
411
415
421
430
435
438
442
446
449
453
469
472
476
479
482
488
499
0
4
8
11
24
28
33
36
43
50
58
61
64
71
74
77
85
88
96
103
107
116
121
126
131
138
152
159
164
171
176
179
183
197
203
206
209
214
217
221
242
245
250
253
256
259
263
314
318
322
327
332
342
345
350
353
357
365
397
402
411
414
417
420
430
436
446
451
454
459
462
465
479
483
492
0
3
14
19
23
27
32
47
52
56
60
64
67
72
76
84
129
132
156
163
168
187
193
201
204
207
212
217
220
225
229
232
250
260
263
266
272
278
281
285
296
305
309
313
316
331
336
339
346
351
358
361
364
367
371
374
380
398
402
410
418
421
432
435
455
458
461
467
473
478
481
485
489
493
496
0
4
9
17
20
24
27
35
42
45
50
55
62
66
73
76
83
86
89
92
119
122
128
140
157
160
163
166
169
173
176
179
183
194
202
227
234
281
285
288
291
297
301
304
309
314
319
327
331
337
342
348
352
360
364
368
371
379
383
393
402
405
414
420
425
430
434
437
440
445
467
472
485
496
499
0
4
9
13
19
22
25
37
42
46
49
52
59
62
78
82
86
94
97
102
115
120
125
133
136
139
142
147
153
156
172
176
179
197
202
205
213
229
236
250
255
258
263
269
272
278
286
291
323
326
331
334
339
344
349
352
356
359
362
375
381
385
392
399
405
408
455
458
464
468
475
479
482
485
491
0
5
9
14
17
22
30
41
48
54
57
62
65
69
76
82
85
90
97
102
107
112
120
123
130
133
136
139
142
145
151
159
163
169
175
178
182
187
193
197
207
213
217
220
261
264
268
275
286
289
294
299
311
314
360
369
376
384
388
394
406
414
420
425
428
433
436
441
444
449
455
459
463
466
470
0
14
18
21
25
29
32
38
42
45
50
53
57
61
76
79
82
88
91
94
98
101
110
118
121
125
128
131
135
140
145
150
155
204
221
224
230
233
243
247
250
255
261
269
274
282
288
293
296
302
308
312
315
348
368
372
377
387
391
400
404
411
415
419
427
432
439
443
448
456
460
464
471
485
498
0
4
8
15
19
22
25
29
33
40
46
51
55
59
65
72
75
79
82
91
100
106
115
118
122
125
133
136
148
155
158
162
170
173
178
186
200
210
213
229
233
236
240
246
252
255
268
271
274
277
285
290
294
299
302
351
354
358
366
372
375
378
382
387
392
395
406
421
445
458
462
469
472
476
479
0
4
10
23
26
29
50
53
60
70
73
84
87
90
94
97
105
109
112
118
121
135
138
144
151
154
159
162
166
178
181
187
190
197
200
210
213
218
235
238
287
307
311
314
319
322
327
334
338
341
346
353
356
360
363
373
379
382
385
393
402
405
413
416
423
427
431
436
439
444
451
455
459
466
473
0
4
13
19
25
33
38
42
51
71
82
87
91
95
100
104
108
112
115
122
125
128
131
138
141
144
147
150
158
162
168
174
177
180
184
193
196
199
203
207
210
215
218
221
225
230
233
237
253
256
259
270
273
276
279
283
286
304
310
313
317
326
361
369
416
419
425
444
447
461
468
475
485
492
496
0
4
10
13
19
24
29
33
51
58
62
66
106
110
113
121
127
130
134
138
144
159
163
167
171
178
193
197
207
213
219
228
231
234
237
240
243
246
252
260
270
275
293
302
306
309
312
316
319
322
326
332
335
343
350
356
359
365
368
373
377
382
386
389
423
427
431
434
442
445
450
470
474
489
492
0
8
11
16
19
22
28
31
35
42
46
49
54
80
83
89
93
96
99
104
107
110
113
117
120
125
128
172
175
192
195
198
203
207
211
214
219
224
233
238
242
245
257
263
266
269
274
280
298
311
324
328
346
350
354
358
367
370
373
376
381
386
390
393
397
420
424
434
448
453
459
463
467
470
475
0
4
11
25
29
34
45
48
51
56
70
77
80
85
96
99
102
105
108
111
115
118
122
128
137
141
144
148
151
154
158
161
165
169
178
183
198
212
219
247
253
257
260
263
268
273
278
293
297
303
306
311
314
320
333
337
340
343
346
351
354
359
374
378
382
385
391
396
399
402
413
416
421
467
470
0
3
11
15
19
25
80
87
93
96
102
105
109
113
116
123
127
134
137
140
143
147
153
160
167
171
176
179
182
191
195
201
204
209
214
217
220
226
229
241
244
248
253
256
267
270
273
282
288
295
299
303
306
310
316
330
333
351
356
367
377
382
392
396
399
410
425
433
437
443
446
451
462
472
475
0
4
8
11
14
18
26
34
39
44
48
63
66
79
82
94
101
104
108
111
114
117
121
128
134
143
149
153
165
177
184
187
192
195
202
206
211
214
219
222
226
231
236
242
246
250
258
278
285
291
295
299
303
309
356
361
366
369
400
407
412
415
418
422
428
443
446
459
463
466
469
472
475
480
483
0
44
56
62
72
83
93
101
113
119
127
130
133
137
143
146
152
155
163
168
175
179
190
193
196
201
205
209
215
222
232
235
239
242
246
249
256
259
263
291
302
305
308
313
317
320
324
330
333
338
344
348
351
354
359
363
366
370
377
380
383
397
400
405
408
411
416
424
427
431
463
468
471
486
491
0
13
17
21
27
32
41
44
47
53
56
62
66
70
75
109
112
117
120
124
128
133
136
142
145
149
155
161
168
171
177
183
187
197
201
206
210
225
234
237
240
250
259
266
269
285
297
308
318
324
327
332
336
344
351
357
360
365
413
418
422
430
433
436
440
444
448
451
455
458
472
477
480
486
490
0
4
8
11
15
18
21
29
33
36
42
45
51
54
64
67
72
76
82
88
102
105
135
139
143
146
157
160
163
168
172
177
180
192
197
200
203
208
211
214
220
228
231
242
251
255
258
264
282
285
288
293
306
332
337
347
353
388
393
396
423
427
430
433
436
440
445
448
451
457
469
481
489
494
497
0
3
6
10
18
22
29
33
38
41
44
49
52
71
75
86
89
92
99
103
112
117
163
169
172
176
183
208
213
216
219
224
227
236
241
256
266
269
272
275
281
289
292
296
299
303
306
311
315
318
323
327
330
335
338
343
346
361
365
371
385
389
394
398
401
404
430
446
449
452
472
480
485
490
494
0
3
7
13
16
21
34
40
43
47
50
53
59
64
113
118
129
135
140
143
149
152
156
159
166
172
175
181
186
190
201
211
214
220
227
233
236
245
248
251
254
260
266
271
278
281
284
293
298
302
309
313
317
322
328
332
337
342
357
361
370
381
385
388
398
402
413
416
423
453
457
463
468
484
488
0
4
9
12
19
22
28
32
37
43
50
53
56
59
62
86
93
98
105
114
119
131
139
143
147
154
158
167
170
175
180
187
192
201
206
209
212
215
232
235
243
247
255
258
262
269
273
280
283
286
297
303
315
319
322
371
375
382
392
398
403
407
411
425
428
437
441
448
452
455
459
462
466
470
477
0
3
18
21
30
34
37
41
44
47
51
54
57
60
74
78
86
91
96
103
107
111
114
119
127
130
134
142
145
148
154
167
172
175
183
192
212
215
219
223
226
231
240
243
253
260
271
275
283
287
291
318
326
330
333
336
340
343
347
350
353
356
363
369
372
385
391
395
400
406
418
465
469
495
498
0
3
6
12
16
25
30
43
47
59
64
68
72
75
79
95
99
102
111
114
118
122
126
131
138
143
151
156
183
186
189
192
196
201
207
213
217
266
290
294
298
306
309
313
324
329
334
342
345
348
358
370
386
390
398
401
410
418
422
425
430
434
437
440
444
451
454
460
463
466
471
475
478
481
484
0
5
8
12
22
25
29
32
35
40
46
50
58
62
91
94
103
114
121
128
133
140
144
154
158
164
167
171
174
181
193
196
199
202
205
210
213
216
253
258
261
266
275
283
286
289
298
302
305
312
315
328
339
347
350
353
362
365
368
378
382
386
392
428
432
435
439
442
445
448
451
457
473
479
494
0
4
9
12
24
29
32
35
44
50
53
57
68
73
79
82
86
89
92
97
100
103
107
112
120
123
126
139
146
165
174
178
199
202
205
212
250
255
263
266
271
286
289
293
296
299
333
339
342
345
361
367
371
375
381
384
392
396
399
402
406
409
419
426
429
432
435
440
450
453
459
462
471
491
495
0
7
13
18
24
38
41
47
55
68
76
79
82
88
91
94
99
102
106
109
113
117
136
141
144
194
200
204
207
214
217
220
225
231
240
257
261
264
269
276
280
290
294
297
300
303
308
312
318
321
327
332
335
343
348
351
356
364
367
370
373
382
385
389
400
417
421
427
435
439
442
446
465
471
475
0
4
8
15
18
21
25
28
34
38
42
47
55
58
69
73
77
80
85
88
105
112
117
123
128
134
142
153
159
162
166
170
178
186
189
193
196
199
203
206
214
223
227
232
240
244
293
296
303
306
312
320
323
331
334
345
348
367
376
380
385
393
399
412
416
422
426
429
432
436
439
445
448
455
477
0
3
6
9
13
28
31
34
38
45
49
52
57
62
65
70
75
79
84
90
98
101
108
111
114
153
156
178
185
189
214
219
222
225
228
231
234
237
252
255
259
266
270
277
283
288
291
294
298
302
331
335
352
355
361
365
368
371
381
385
389
392
396
399
402
408
415
420
425
428
434
458
462
465
475
0
9
17
20
28
31
38
43
51
67
70
75
80
85
91
97
103
111
118
127
130
133
137
140
144
147
150
155
158
166
174
185
188
191
195
198
207
217
223
234
237
240
244
251
258
312
316
319
322
325
331
334
340
343
357
364
368
383
387
397
404
407
410
415
418
431
444
449
459
469
475
482
485
489
493
0
4
11
16
24
31
34
39
44
51
54
57
61
64
78
81
98
107
111
114
120
124
128
131
135
138
143
146
156
168
172
182
187
192
196
207
212
215
221
232
237
240
244
253
256
259
271
274
280
284
290
294
301
312
316
324
327
330
336
344
401
408
413
418
428
431
438
447
454
468
476
482
486
491
497
0
9
15
25
34
38
42
51
63
69
73
77
84
87
104
107
111
115
122
125
128
163
166
169
173
184
232
235
240
244
248
252
259
262
267
271
274
278
285
292
295
309
316
323
328
336
340
343
346
350
364
367
370
373
377
381
385
389
403
406
416
421
427
433
437
441
449
457
461
465
469
472
475
483
488
0
7
11
29
33
36
39
46
56
64
67
74
83
120
129
139
145
154
159
164
167
170
175
178
181
189
194
199
202
210
213
223
233
237
240
243
248
252
262
265
271
274
277
282
285
295
300
314
318
321
324
327
330
333
338
344
347
355
362
366
374
379
382
386
390
394
399
403
406
413
452
459
462
492
495
0
8
20
52
56
67
72
79
84
88
91
98
108
129
133
136
140
147
150
164
169
172
179
183
186
189
194
197
200
203
216
220
227
230
236
239
252
255
262
268
271
274
277
284
287
292
295
299
303
312
315
318
324
328
335
338
342
345
349
353
356
360
363
368
382
385
388
393
399
403
440
449
452
482
487
0
4
13
24
36
47
50
55
63
66
70
73
79
86
90
97
102
106
109
113
116
121
128
131
136
140
144
151
154
158
161
171
179
185
191
195
200
203
206
257
267
270
280
286
301
305
308
315
320
323
333
336
339
346
349
356
359
367
372
384
387
407
410
420
427
430
433
436
442
456
461
464
469
478
482
0
4
7
12
15
19
33
38
76
82
85
89
94
98
101
107
122
127
131
136
142
145
160
163
166
169
172
175
178
188
194
201
204
207
211
215
222
229
232
237
252
261
264
278
299
304
308
315
319
322
325
329
332
343
346
349
361
387
417
421
426
429
432
441
448
455
461
464
476
479
484
487
491
494
497
0
3
9
13
19
28
32
37
41
46
50
63
79
82
86
92
95
98
120
128
140
144
150
157
160
164
167
179
182
185
195
200
226
229
243
296
299
305
309
316
319
323
326
330
336
346
349
355
363
371
375
379
383
388
391
397
400
405
408
413
422
427
430
438
441
444
458
461
466
470
473
480
483
489
497
0
4
8
11
20
28
34
40
44
55
58
63
66
73
76
83
86
114
117
131
136
139
147
161
165
172
176
179
186
196
200
210
213
221
226
229
238
248
252
261
278
283
286
289
294
317
365
371
374
380
383
388
392
399
403
408
411
415
418
421
429
432
435
439
443
446
449
453
456
464
469
473
477
481
485
0
5
22
25
28
40
43
49
53
57
69
72
78
82
86
100
106
109
118
131
138
143
147
151
154
157
160
163
167
172
178
183
190
203
207
216
270
282
287
292
299
306
319
325
338
341
346
350
353
356
364
375
381
384
387
401
405
410
413
416
426
430
434
440
443
447
450
455
458
462
467
470
475
488
495
0
6
13
23
41
46
53
58
61
64
68
71
79
85
91
111
127
133
139
142
148
154
158
162
165
170
176
179
182
187
210
213
222
237
240
243
248
253
261
265
270
275
278
281
292
298
301
304
308
317
368
371
374
378
381
384
387
390
399
404
407
417
422
427
443
447
450
455
458
469
473
478
485
494
497
0
3
6
9
12
19
24
28
35
38
44
47
51
57
63
66
72
77
89
100
105
108
112
115
118
135
138
151
154
159
163
166
171
179
183
190
193
197
237
241
244
248
258
261
264
268
276
286
295
298
302
309
312
316
325
328
335
338
341
360
364
367
371
381
386
399
404
441
444
448
454
458
464
474
477
0
3
12
20
26
29
35
39
57
61
65
74
78
81
86
96
99
107
116
119
122
125
130
136
139
145
150
153
156
165
168
173
180
190
193
198
209
225
228
234
255
258
267
270
290
294
298
301
316
322
325
328
335
338
341
346
349
352
362
370
375
380
387
433
436
451
454
457
461
466
469
475
478
481
484
0
5
18
26
29
34
37
42
46
52
55
62
65
70
74
79
82
133
137
140
152
156
159
168
181
191
204
208
212
215
222
235
244
247
253
256
265
274
278
281
285
290
308
316
319
322
330
335
339
344
355
359
372
375
381
384
387
393
399
402
405
408
414
418
423
428
438
442
449
452
456
463
466
482
487
0
6
12
15
21
24
28
33
46
51
56
59
85
94
120
124
127
142
145
195
198
203
210
214
218
221
234
237
241
252
256
261
271
276
281
287
290
294
297
309
312
319
323
327
330
335
339
342
348
351
357
363
369
380
388
391
394
399
407
414
422
425
428
432
438
441
450
465
468
474
478
484
489
492
496
0
6
31
37
40
44
47
56
60
66
69
75
79
85
88
92
98
101
104
107
116
122
135
138
141
151
154
161
180
190
193
197
201
204
207
210
213
216
220
223
226
271
278
285
290
293
296
306
309
335
338
344
349
353
356
360
363
370
380
390
394
401
412
417
423
426
430
435
441
447
453
457
468
474
477
0
3
6
29
32
41
48
51
57
60
66
70
73
87
90
103
108
113
116
128
133
136
144
150
153
156
159
162
177
180
183
190
193
198
209
214
217
222
226
235
239
245
251
259
270
273
280
283
300
304
310
325
333
336
339
342
346
354
357
361
364
376
380
384
399
402
406
409
415
418
421
424
429
476
479
0
3
7
24
29
35
40
57
64
87
92
95
98
102
111
114
117
121
125
134
137
140
143
147
150
157
162
167
205
210
213
218
224
228
237
244
247
251
256
260
263
266
281
285
291
328
334
340
353
357
360
371
379
390
393
397
401
406
409
412
416
421
427
439
443
455
458
461
464
469
472
476
482
488
493
0
7
21
24
27
36
40
43
46
52
57
60
65
68
75
78
87
97
100
138
151
178
184
189
209
212
216
220
226
231
234
238
243
247
250
270
277
280
283
287
290
293
298
302
309
315
328
331
334
337
344
347
377
380
384
394
398
402
417
420
424
427
433
438
441
445
450
453
456
459
464
469
474
496
499
