# Supplementary material for: Cerebellar Purkinje cells control eye movements with a rapid rate code that is invariant to spike irregularity
Source: eLife. 2019 May 3;8:e37102. doi: 10.7554/eLife.37102 (PMC6499540; doi:10.7554/eLife.37102)
Supplement: Source code 7. [file elife-37102-code7.zip › stim/irregStim_CV1_150Hz_repeat.txt]

0
9
17
20
28
31
38
42
50
67
70
75
80
85
91
97
103
111
118
127
130
133
137
140
144
147
150
155
158
166
174
185
188
191
195
198
207
217
223
234
237
240
244
251
258
312
316
319
322
325
331
334
340
343
357
364
368
383
387
397
404
407
410
415
418
431
444
449
459
469
475
482
485
489
493
