# Supplementary material for: Cerebellar Purkinje cells control eye movements with a rapid rate code that is invariant to spike irregularity
Source: eLife. 2019 May 3;8:e37102. doi: 10.7554/eLife.37102 (PMC6499540; doi:10.7554/eLife.37102)
Supplement: Source code 7. [file elife-37102-code7.zip › stim/irregStim_CV1_160Hz_random.txt]

0
3
14
22
25
31
36
40
52
59
66
71
74
78
82
86
92
95
99
114
117
120
132
138
142
145
160
166
170
191
196
207
210
222
228
232
235
238
241
250
256
303
311
315
318
326
334
339
348
352
357
369
372
375
378
384
389
392
396
401
406
415
420
424
427
430
433
436
451
454
458
461
464
467
470
473
477
480
484
487
0
3
6
12
16
20
23
26
37
42
50
57
67
71
75
78
84
87
94
98
104
107
111
115
122
125
130
134
137
141
180
184
187
199
202
212
215
219
222
225
228
231
234
238
246
250
270
292
296
302
305
309
316
321
324
334
339
343
350
360
364
368
371
375
383
387
395
398
402
406
410
416
419
422
426
431
438
471
476
479
0
4
7
11
15
23
26
30
33
36
40
47
54
64
67
71
76
127
133
140
144
147
156
161
171
181
184
187
190
194
203
214
222
225
229
233
237
240
245
253
260
264
268
271
275
278
289
294
306
314
319
329
332
336
340
355
358
369
373
378
384
387
390
393
402
405
409
414
426
430
434
454
457
462
465
469
478
482
485
496
0
7
10
17
23
39
42
48
64
68
117
123
129
132
138
144
170
173
181
184
193
201
205
208
213
217
222
225
233
236
241
244
250
253
258
264
267
272
279
285
290
294
298
302
307
311
320
326
329
333
338
341
344
347
360
364
368
372
378
387
391
394
398
402
407
412
416
422
431
435
438
441
444
456
459
466
469
479
486
490
0
5
9
13
16
20
30
38
48
58
61
68
73
76
80
88
97
101
104
153
158
163
177
184
187
190
193
196
203
208
212
215
219
233
236
239
245
248
253
269
273
276
280
304
308
313
316
323
327
330
334
341
344
347
351
358
365
370
376
379
382
385
391
398
401
404
407
418
425
428
432
438
442
446
450
456
459
462
467
471
0
4
8
11
17
20
23
32
35
38
41
44
49
60
63
78
81
85
88
93
103
106
111
118
121
136
139
142
145
148
153
160
166
169
175
179
190
194
205
210
215
232
246
250
262
265
268
272
279
282
285
288
295
301
304
315
318
321
324
330
336
339
345
348
356
360
368
373
376
381
432
441
444
448
451
465
470
476
481
486
0
4
8
12
18
24
28
32
36
39
43
61
64
70
73
76
81
90
93
98
103
106
109
113
116
123
128
131
135
139
149
167
171
176
182
185
191
195
198
204
208
216
223
232
237
241
246
252
256
262
265
269
273
276
279
291
297
302
352
356
366
370
378
381
386
389
392
396
400
403
419
423
427
432
443
451
454
461
471
486
0
9
13
16
22
25
31
35
40
44
51
54
64
69
72
80
84
108
113
116
149
152
156
165
170
173
176
180
183
192
195
199
202
207
212
223
227
231
242
249
252
258
264
267
272
279
283
286
294
297
300
303
307
316
320
338
342
345
354
357
363
402
405
408
419
424
427
432
436
439
442
451
454
458
463
468
473
478
485
490
0
10
21
24
28
38
47
50
56
69
85
90
95
145
148
152
156
160
165
169
172
176
179
187
192
197
201
204
208
211
214
218
221
224
232
235
240
244
249
253
256
260
266
270
283
287
294
299
320
323
326
332
341
345
349
352
360
364
368
371
376
388
393
399
402
407
411
416
428
433
436
440
444
447
456
459
464
476
481
484
0
4
7
10
15
28
32
36
49
54
57
60
63
66
69
73
76
82
87
94
97
100
111
114
130
133
138
141
144
149
153
168
177
182
190
196
200
209
213
216
220
223
227
230
238
241
245
252
260
263
266
269
272
276
279
295
298
308
346
351
389
396
399
407
412
418
424
429
434
437
444
449
453
456
462
467
470
473
478
496
0
14
18
21
27
30
36
40
43
47
57
61
66
69
89
93
96
101
106
115
122
127
133
143
146
198
202
206
211
221
225
229
233
242
245
251
254
258
262
267
270
275
283
287
291
294
298
302
306
309
317
323
326
336
352
355
372
378
383
386
395
401
415
418
421
425
428
431
443
448
453
457
463
468
478
483
486
490
494
498
0
3
12
18
23
36
40
44
47
50
56
60
66
77
89
123
127
132
137
144
147
151
155
166
170
173
177
182
185
189
193
196
201
204
207
211
215
221
229
236
239
282
286
292
296
299
303
307
310
316
319
324
327
330
336
341
345
350
353
359
364
373
377
380
384
397
404
416
425
433
439
443
464
467
470
475
483
487
494
497
0
3
8
11
18
33
51
60
63
66
69
75
80
84
89
96
106
113
118
123
127
136
143
153
157
162
172
187
190
193
201
206
209
213
216
221
229
235
239
247
250
294
297
301
306
313
317
321
329
333
337
341
344
347
351
355
358
361
366
369
372
375
378
382
388
394
405
410
413
416
419
424
440
443
449
453
456
462
492
498
0
4
9
16
24
32
35
39
42
45
51
59
64
67
71
79
83
86
93
96
99
104
113
125
180
192
196
199
209
212
218
221
236
240
246
251
255
263
269
273
278
283
286
290
294
299
304
307
311
314
319
323
327
331
335
338
349
352
361
380
386
390
395
399
402
406
413
420
431
437
449
452
455
459
465
475
485
488
492
496
0
3
10
15
18
25
34
39
43
46
49
57
65
68
75
83
86
90
93
100
105
108
111
116
125
128
133
137
142
146
163
172
179
183
194
201
204
208
212
257
261
264
268
276
283
286
291
295
298
303
306
309
312
315
318
321
331
334
337
341
344
347
351
369
376
379
386
392
418
427
432
436
441
446
450
454
457
474
477
483
0
3
6
22
28
32
36
47
54
58
63
68
74
82
89
105
111
114
118
123
126
135
146
150
153
156
169
176
180
183
186
190
196
250
254
257
261
273
287
295
299
302
306
309
312
319
327
330
334
337
340
343
349
354
359
363
369
375
378
381
384
390
404
408
412
416
420
432
436
439
443
446
449
453
466
472
475
478
492
498
0
4
7
13
16
20
23
27
38
46
50
54
57
60
66
75
79
84
96
100
103
115
118
123
128
131
134
143
146
150
155
158
164
180
183
188
193
200
207
211
214
219
223
231
284
288
292
296
304
312
317
323
326
329
332
339
343
346
350
358
372
375
382
388
392
399
402
405
408
411
421
424
427
432
437
456
462
467
479
483
0
22
30
34
39
55
60
64
72
75
78
81
84
87
93
97
103
106
115
135
138
142
148
160
163
167
170
173
184
187
191
195
199
204
209
212
215
253
256
259
263
266
269
273
286
289
292
300
303
306
320
323
327
330
334
337
340
343
346
352
355
358
361
365
368
371
376
379
396
399
403
406
409
414
418
438
442
456
461
474
0
5
9
12
15
19
23
26
29
34
38
45
49
52
60
77
89
92
96
102
105
108
114
117
124
131
137
142
153
156
159
162
167
173
183
230
235
240
259
268
282
290
294
300
305
310
313
319
322
327
330
333
337
340
343
358
362
366
371
377
380
384
388
392
398
404
409
412
417
420
437
441
444
449
465
469
472
477
487
490
0
6
9
12
17
32
42
47
51
56
59
62
65
68
80
84
87
92
99
103
107
157
163
167
170
174
177
182
199
214
222
227
233
236
239
244
248
251
257
262
266
277
291
294
300
303
306
309
315
319
323
326
329
333
341
350
355
359
362
370
373
381
387
391
400
403
409
412
416
426
436
442
447
455
459
462
466
469
474
479
0
3
18
24
28
38
44
48
54
57
60
64
67
70
75
78
83
87
91
99
104
107
110
141
144
147
181
191
194
198
205
231
236
241
245
249
260
263
267
272
276
279
283
302
305
312
321
324
327
330
334
337
340
353
356
359
363
368
376
379
383
386
409
414
423
428
432
437
440
444
456
459
462
465
468
471
475
482
488
491
0
6
9
14
21
25
28
33
42
47
54
57
60
63
66
70
75
79
82
87
93
96
99
104
107
112
118
129
132
142
166
194
200
203
209
214
222
229
232
236
240
243
246
253
292
304
307
312
316
322
327
335
338
341
356
362
366
369
378
389
414
417
421
426
431
435
438
442
445
448
460
463
467
473
478
481
485
488
491
495
0
10
16
19
24
32
35
39
47
57
60
67
70
73
78
82
89
100
105
110
117
124
128
131
134
144
148
151
154
162
166
208
211
219
222
229
232
239
242
249
253
256
264
267
282
316
319
322
325
331
335
340
343
349
352
357
367
373
377
387
390
393
402
407
411
415
419
422
425
430
434
438
443
447
454
459
463
467
473
476
0
5
8
11
14
46
52
55
58
61
64
69
72
78
87
100
104
108
114
117
125
128
131
135
143
146
149
157
160
197
204
211
215
221
224
228
233
239
242
245
249
272
280
289
292
299
316
319
322
329
335
339
343
354
361
366
369
373
394
397
401
404
420
423
429
433
438
441
444
447
451
454
458
462
468
475
478
482
487
495
0
3
6
9
13
17
20
23
31
40
45
48
51
54
57
63
67
70
75
80
83
86
89
92
98
139
143
146
149
154
157
191
194
199
205
209
212
217
222
225
228
231
234
240
245
261
265
274
277
280
284
288
291
299
305
320
326
332
336
339
347
350
358
369
380
383
394
398
401
405
411
429
434
437
442
446
453
458
471
474
0
4
7
10
13
16
20
23
28
35
38
41
44
47
51
55
71
76
81
84
87
92
95
110
121
124
129
133
147
150
154
161
164
167
171
176
179
186
189
198
203
207
210
221
233
261
264
267
270
273
276
280
285
288
292
295
306
310
316
334
340
349
353
356
359
368
387
390
399
402
406
409
414
418
426
429
434
439
443
485
0
4
16
21
26
34
38
44
50
53
56
59
64
69
77
83
86
89
97
100
104
128
134
139
143
149
154
160
165
175
181
186
195
199
203
256
260
266
270
276
287
292
296
299
312
315
318
322
327
333
336
339
346
352
359
368
378
381
387
391
395
415
420
425
430
434
437
441
444
447
451
454
459
462
467
472
482
489
493
499
0
6
10
22
25
29
33
36
43
48
51
54
59
63
69
75
78
81
87
91
94
107
110
114
117
120
125
128
134
138
147
153
156
159
163
166
169
172
177
181
191
203
207
212
218
221
225
229
233
236
287
298
306
309
312
317
321
327
340
347
353
359
362
366
387
391
395
413
417
420
425
429
434
438
445
456
464
468
488
493
0
6
10
15
23
40
44
56
59
62
65
69
74
78
83
87
102
108
111
114
117
122
129
133
136
139
142
150
159
165
168
202
208
213
216
220
226
229
234
237
245
252
255
258
297
301
304
307
314
330
333
336
339
343
350
354
357
360
373
377
380
384
391
400
405
411
414
417
421
430
438
441
445
448
452
460
470
479
482
485
0
6
18
24
31
43
50
99
103
108
113
117
124
129
133
137
148
151
167
172
175
184
193
196
203
206
211
215
219
224
228
234
238
244
248
251
255
258
263
281
286
290
295
302
312
318
325
328
332
338
342
348
352
355
359
363
367
370
374
381
384
391
414
421
424
428
432
436
439
442
447
450
461
468
471
475
480
483
486
493
0
3
6
10
13
17
20
28
31
34
39
43
48
55
63
71
74
107
113
119
122
159
168
173
177
184
191
194
198
203
207
210
213
222
225
229
232
240
256
264
267
271
274
277
281
291
294
301
304
310
314
331
336
348
372
375
379
383
387
390
393
397
402
405
425
429
433
437
442
445
450
458
462
466
470
473
477
481
485
488
0
12
15
18
21
25
29
32
36
40
44
48
52
55
59
62
66
69
76
79
89
92
96
99
105
109
115
127
132
135
142
145
148
153
156
160
163
174
178
185
192
199
210
223
231
237
240
245
253
269
274
283
287
292
342
347
354
359
362
378
399
404
414
418
421
432
435
441
445
454
458
461
466
469
478
485
488
491
494
498
0
5
8
12
20
23
28
31
79
82
85
89
103
106
109
112
135
138
141
148
152
157
162
166
171
174
179
183
191
198
202
209
213
219
232
247
250
258
263
269
277
285
305
308
311
316
323
326
332
335
339
343
347
354
357
361
365
369
382
385
388
391
396
399
404
415
421
427
433
437
440
443
448
451
455
459
463
466
471
481
0
3
6
9
26
30
35
38
41
44
52
57
60
65
72
75
91
95
98
108
115
130
133
138
151
155
162
165
172
178
183
186
190
195
199
202
205
208
212
266
273
277
280
283
287
290
293
296
304
310
315
318
322
338
341
348
351
355
360
365
369
373
379
393
399
403
406
415
418
424
431
436
443
448
454
458
478
481
485
498
0
3
6
10
14
21
25
28
34
37
40
63
71
79
100
103
111
115
118
134
137
143
146
153
156
159
172
175
178
182
187
190
195
198
206
210
220
225
229
236
243
252
256
264
273
276
281
285
294
298
303
309
313
317
321
324
327
330
334
340
349
353
359
363
367
372
380
388
394
398
402
407
414
417
420
466
469
472
476
479
0
4
7
10
14
18
21
24
27
30
39
44
47
51
55
58
61
64
72
76
79
93
96
99
103
113
119
129
133
139
144
149
155
164
167
172
175
179
186
189
194
205
209
212
216
219
228
231
234
240
243
248
253
256
263
266
301
305
310
316
322
325
329
338
341
351
355
359
363
370
398
403
433
453
458
461
464
467
490
494
0
3
8
15
18
23
28
32
39
42
49
52
68
76
79
84
89
137
149
156
164
167
170
180
198
210
214
217
230
233
237
245
248
254
257
262
269
274
286
290
293
302
308
314
318
328
331
342
347
350
353
361
365
370
374
379
382
387
390
394
397
400
405
408
414
428
431
434
438
441
444
447
450
453
457
462
465
471
478
481
0
3
7
16
20
71
74
77
80
84
90
95
98
103
107
116
123
135
138
143
149
153
156
161
169
174
181
184
188
191
198
202
205
210
223
226
230
238
245
248
252
257
260
263
271
275
278
289
292
295
301
306
311
314
317
323
328
334
337
341
354
361
375
382
385
388
396
400
405
423
426
431
436
441
456
459
471
475
478
483
0
8
13
16
19
22
66
69
76
105
109
113
116
120
127
132
137
143
152
166
177
180
187
191
194
197
205
210
214
217
225
229
236
243
248
251
254
258
261
264
267
270
284
288
293
296
300
305
315
322
326
329
347
355
358
361
366
370
382
385
390
393
396
400
406
410
414
430
433
437
441
445
449
460
469
472
475
478
482
497
0
5
9
12
15
20
23
26
29
37
40
44
61
64
69
78
84
87
122
126
130
135
138
141
144
149
153
167
175
179
182
185
190
194
198
205
208
211
217
223
226
230
233
244
250
254
257
261
267
279
282
291
296
299
302
308
315
323
365
370
377
380
383
389
392
395
399
411
414
427
434
439
444
451
457
466
469
477
480
484
0
19
23
26
32
35
52
61
65
71
74
77
84
92
97
103
106
112
116
122
127
130
134
138
147
202
206
210
215
221
226
230
233
237
240
250
262
271
274
277
280
286
300
311
316
320
323
326
331
334
337
343
351
355
366
373
377
383
387
390
393
397
403
407
411
415
421
424
430
441
447
450
454
460
463
466
471
491
495
498
0
6
15
21
26
35
41
44
48
52
58
70
73
76
84
88
91
95
98
102
105
109
114
117
122
125
128
131
134
138
142
191
197
205
208
211
226
238
241
244
249
253
257
265
268
275
278
283
289
292
297
306
312
316
322
326
331
336
343
349
354
361
384
387
407
410
416
419
424
428
433
440
443
455
460
463
466
476
479
482
0
8
18
24
27
30
36
44
48
52
55
58
63
68
77
81
84
89
94
97
102
105
115
118
121
126
129
133
137
142
149
159
163
184
188
192
198
201
208
213
216
219
223
243
250
253
257
260
263
280
283
286
290
294
301
308
313
317
321
326
330
334
386
389
398
401
410
420
423
430
434
439
450
454
459
462
465
468
471
483
0
3
7
10
13
17
20
26
38
42
52
55
58
61
64
67
72
92
97
101
108
111
117
120
123
154
165
177
182
187
190
194
197
203
207
211
223
226
231
234
237
242
245
248
253
297
303
307
312
315
323
334
339
345
349
356
366
370
374
378
386
389
395
398
401
407
411
421
424
432
435
441
445
450
455
463
480
492
496
499
0
3
7
12
15
23
29
34
38
80
86
89
99
102
107
112
116
120
127
131
135
139
144
156
161
164
167
173
181
188
195
198
201
204
208
216
219
222
225
246
251
254
262
266
271
279
282
288
293
301
305
313
316
340
343
349
353
358
363
378
381
385
389
392
412
420
423
430
435
440
444
447
450
454
457
460
463
468
472
497
0
5
47
51
54
61
64
67
71
74
77
80
85
88
98
101
109
112
119
123
126
133
137
150
154
157
164
169
172
175
184
222
225
230
233
237
241
244
247
251
256
265
276
284
287
299
305
309
317
320
323
332
337
340
346
349
356
360
364
368
371
375
382
388
395
398
405
409
417
421
426
430
446
449
452
455
458
463
481
496
0
6
9
15
19
22
27
77
80
85
89
95
98
106
113
116
120
124
128
131
134
138
144
148
151
154
162
166
172
177
181
188
195
199
206
209
212
215
218
221
227
233
239
243
254
257
260
267
279
282
285
290
293
297
304
311
314
317
320
327
332
335
338
349
359
369
373
401
406
430
435
445
451
454
457
461
466
475
485
495
0
4
7
14
17
22
26
32
36
39
44
47
54
57
61
67
74
77
81
131
139
144
149
152
157
169
172
175
185
191
194
197
200
203
209
215
219
224
234
240
247
260
266
269
272
277
280
294
299
304
308
311
316
322
326
329
337
341
347
350
353
356
370
374
379
382
386
392
413
416
419
423
433
437
457
463
466
469
479
497
0
3
7
10
14
17
22
28
31
34
37
40
43
46
53
62
66
70
76
81
84
90
99
104
107
110
115
118
123
140
147
151
157
160
215
218
223
230
236
239
242
246
250
254
259
262
265
268
274
281
284
287
290
300
308
311
317
320
323
327
332
342
347
354
362
367
377
388
395
403
411
417
422
432
438
446
462
470
481
488
0
7
18
25
30
33
36
41
49
52
55
59
70
76
85
93
96
100
104
107
111
116
121
130
133
136
140
147
156
163
169
176
229
232
239
243
246
249
254
261
265
269
273
276
281
289
295
299
303
310
313
319
328
346
349
352
369
372
382
392
395
400
404
407
411
414
418
421
425
428
434
440
444
447
452
457
460
465
472
476
0
3
6
9
13
16
21
33
36
39
43
63
67
72
77
124
128
132
138
142
151
155
158
185
188
197
200
203
207
214
217
221
229
234
237
244
259
262
268
273
276
279
283
286
301
304
309
312
321
325
334
337
343
349
353
361
366
373
378
386
389
392
396
399
411
419
427
436
439
442
447
450
453
456
459
473
480
487
493
496
0
51
61
64
74
78
81
92
96
105
109
112
116
119
122
126
129
132
145
149
159
163
166
169
175
190
195
198
205
213
216
221
226
229
234
237
243
248
255
262
272
276
280
285
296
299
307
313
318
321
327
330
333
337
342
345
348
355
362
365
368
372
377
381
386
392
395
401
406
414
419
428
431
446
453
458
465
469
482
489
0
4
9
23
29
33
37
56
63
73
87
91
95
98
108
111
118
121
127
134
137
140
144
149
152
157
160
163
168
172
175
178
182
191
196
199
203
210
214
221
227
230
246
251
254
268
271
275
278
285
291
297
300
305
311
319
322
329
332
335
344
347
355
361
370
375
381
432
438
449
452
455
461
464
474
480
483
487
490
493
0
8
14
17
22
29
35
38
48
53
57
63
69
73
78
82
87
90
93
96
99
106
110
113
120
128
131
145
150
153
156
159
166
172
177
180
186
197
204
208
219
225
230
233
236
241
252
258
261
264
267
271
280
284
288
291
297
300
303
316
319
329
333
338
385
388
396
400
403
407
411
414
419
422
427
454
457
466
472
477
0
11
14
19
22
25
36
79
106
109
116
119
122
129
132
135
153
156
159
168
176
179
184
187
199
202
205
208
211
214
225
228
231
237
241
245
250
256
259
267
285
293
297
300
303
307
311
316
319
322
325
330
333
340
352
355
359
363
366
371
377
380
384
389
396
399
403
406
409
415
420
424
430
437
448
451
464
470
475
478
0
4
11
17
20
31
34
46
51
54
60
67
70
76
81
84
93
98
101
105
108
115
128
140
143
151
160
167
170
176
179
186
189
193
196
201
207
214
219
227
237
240
243
247
250
257
260
263
267
270
274
279
283
287
296
300
306
309
315
318
321
326
329
334
339
342
361
364
368
371
374
421
444
448
454
458
469
477
480
486
0
4
9
12
28
35
43
49
61
114
117
125
129
133
136
142
145
148
157
165
168
172
177
180
186
192
196
199
204
210
222
226
244
248
254
260
267
270
276
279
285
288
292
299
305
309
323
326
335
338
348
356
359
364
368
371
374
378
381
384
387
401
406
412
415
418
421
425
430
433
436
439
444
453
456
464
471
478
484
487
0
4
7
12
15
21
27
30
33
38
41
91
94
101
104
107
112
115
119
122
130
135
145
152
155
158
168
172
176
181
184
198
202
207
215
226
234
237
241
244
250
259
262
268
274
277
294
302
305
309
318
322
325
328
349
354
357
361
364
367
372
375
379
384
399
404
416
427
430
435
438
441
447
454
458
472
477
481
488
495
0
4
7
15
25
30
36
43
46
63
66
70
89
92
95
98
102
106
109
113
117
122
138
143
148
153
156
161
165
170
174
177
193
196
200
203
206
213
216
220
227
235
281
292
295
299
306
309
317
320
324
327
332
335
339
342
345
353
359
362
365
368
372
379
385
396
400
403
410
414
418
421
424
437
442
446
457
464
482
486
0
9
19
28
31
34
37
41
48
53
64
67
73
79
82
85
90
97
102
105
113
122
127
137
141
146
152
160
174
178
183
189
192
196
202
209
213
222
227
230
235
240
292
295
302
308
315
320
323
327
330
333
355
358
361
365
370
395
398
401
404
409
412
416
421
425
431
435
440
444
451
457
465
468
471
474
478
483
487
494
