# Supplementary material for: Cerebellar Purkinje cells control eye movements with a rapid rate code that is invariant to spike irregularity
Source: eLife. 2019 May 3;8:e37102. doi: 10.7554/eLife.37102 (PMC6499540; doi:10.7554/eLife.37102)
Supplement: Source code 7. [file elife-37102-code7.zip › stim/irregStim_CV1_160Hz_repeat.txt]

0
4
7
10
14
18
21
24
27
30
39
44
47
51
55
58
61
64
72
76
79
93
96
99
103
113
119
129
133
139
144
149
155
164
167
172
175
179
186
189
194
205
209
212
216
219
228
231
234
240
243
248
253
256
263
266
301
305
310
316
322
325
329
338
341
351
355
359
363
370
398
403
433
453
458
461
464
467
490
494
