# Supplementary material for: Cerebellar Purkinje cells control eye movements with a rapid rate code that is invariant to spike irregularity
Source: eLife. 2019 May 3;8:e37102. doi: 10.7554/eLife.37102 (PMC6499540; doi:10.7554/eLife.37102)
Supplement: Source code 7. [file elife-37102-code7.zip › stim/irregStim_CV1_20Hz_random.txt]

0
177
181
193
269
285
371
432
446
492
0
8
21
56
176
185
210
345
388
427
0
6
86
146
162
242
246
404
413
444
0
25
51
60
88
92
174
293
400
420
0
59
95
106
273
404
441
453
483
495
0
88
145
210
221
403
416
462
480
484
0
8
17
73
110
155
337
347
422
451
0
12
17
51
76
248
319
420
443
468
0
23
55
65
110
209
215
377
403
447
0
20
42
58
72
201
231
271
286
432
0
147
221
247
278
292
337
402
413
422
0
71
108
113
145
164
256
284
424
429
0
19
162
170
173
229
324
351
375
439
0
59
142
152
155
168
311
319
435
487
0
17
26
162
266
275
358
364
405
461
0
158
172
226
231
355
401
428
447
476
0
4
26
88
109
125
304
352
409
470
0
32
64
72
77
229
254
311
405
428
0
113
151
157
170
221
228
253
296
429
0
51
73
249
256
307
353
368
404
426
0
34
67
226
278
281
344
381
397
434
0
6
15
70
155
172
194
272
434
462
0
144
262
286
297
328
348
370
376
412
0
20
53
75
81
141
146
174
289
438
0
16
37
73
146
149
250
394
415
450
0
10
35
41
93
133
296
316
376
415
0
24
32
113
128
296
322
418
457
489
0
58
236
289
309
362
374
381
430
455
0
13
31
120
155
158
301
337
456
478
0
20
85
99
253
281
354
403
423
433
0
29
49
136
178
211
257
397
403
417
0
81
98
237
253
256
393
406
473
491
0
60
81
149
159
221
251
288
468
473
0
20
38
111
132
140
224
376
406
448
0
86
91
163
208
226
229
277
307
456
0
32
47
51
141
180
229
234
319
490
0
53
120
221
226
267
317
321
484
498
0
33
66
87
93
131
197
384
424
466
0
18
55
154
200
206
209
226
296
443
0
20
106
111
121
283
351
412
489
494
0
61
235
246
317
364
370
384
444
470
0
27
187
313
316
325
334
347
422
473
0
60
64
73
135
233
262
307
447
452
0
23
199
226
364
389
417
452
461
492
0
12
123
128
149
201
228
240
393
428
0
22
40
88
186
207
211
224
381
482
0
91
192
204
222
245
275
285
435
451
0
65
98
159
162
216
219
280
437
454
0
12
161
225
246
264
287
367
375
437
0
157
178
300
313
359
426
445
461
466
0
6
26
40
49
118
284
301
362
459
0
3
25
31
40
118
200
307
321
459
0
130
189
192
199
328
369
392
463
477
0
17
42
57
229
251
267
273
370
480
0
181
201
263
286
305
324
364
405
452
0
52
215
262
271
281
316
333
342
436
0
45
65
99
138
322
364
412
436
463
0
108
231
239
271
414
440
453
480
495
0
120
134
156
183
190
328
354
415
420
0
9
14
185
221
278
289
365
388
448
