# Supplementary material for: Cerebellar Purkinje cells control eye movements with a rapid rate code that is invariant to spike irregularity
Source: eLife. 2019 May 3;8:e37102. doi: 10.7554/eLife.37102 (PMC6499540; doi:10.7554/eLife.37102)
Supplement: Source code 7. [file elife-37102-code7.zip › stim/irregStim_CV1_30Hz_random.txt]

0
29
60
143
152
160
198
213
220
237
346
355
388
443
448
0
21
27
79
91
219
222
227
243
252
291
340
392
422
430
0
18
84
119
124
132
209
218
259
270
378
393
426
446
450
0
31
47
62
91
126
271
286
300
316
324
376
433
444
494
0
30
65
77
94
172
177
255
272
384
388
391
403
421
456
0
15
34
41
87
181
186
318
344
350
388
395
455
481
489
0
10
81
145
152
254
341
364
383
404
431
440
458
461
471
0
60
87
90
179
204
255
325
329
332
335
344
400
405
433
0
80
197
206
232
235
270
278
293
345
357
382
430
454
486
0
6
14
52
62
156
166
207
224
302
315
332
352
417
426
0
16
51
151
164
182
189
217
257
282
318
435
447
451
467
0
64
145
168
212
220
240
265
279
289
385
394
418
427
438
0
27
36
113
125
194
235
283
287
310
314
344
460
479
485
0
21
35
53
58
86
95
166
207
218
235
314
416
451
459
0
34
114
187
200
220
229
234
306
404
452
458
468
489
497
0
16
36
44
103
142
220
224
239
281
288
380
388
438
443
0
58
90
99
107
158
163
174
195
218
237
375
382
420
459
0
38
74
82
182
187
196
243
373
380
387
416
454
457
483
0
24
41
47
51
68
114
139
224
235
270
301
416
432
461
0
112
120
219
245
256
278
293
300
318
343
360
368
380
428
0
10
118
122
135
140
162
168
205
241
258
283
314
421
435
0
24
46
70
85
98
116
140
266
269
295
363
369
404
438
0
34
45
90
166
304
317
345
367
382
407
427
436
456
473
0
39
46
144
152
176
184
232
262
289
302
327
460
468
484
0
23
58
106
128
138
145
256
271
289
297
321
404
440
455
0
92
123
130
222
229
232
238
281
295
372
383
386
412
458
0
15
61
64
103
118
134
189
245
251
278
283
344
467
494
0
58
66
70
89
116
122
130
196
296
343
356
415
432
440
0
130
136
205
229
272
276
287
297
300
356
359
427
463
471
0
27
30
145
148
166
169
172
237
286
323
371
388
428
494
0
7
24
27
31
52
72
76
99
169
184
237
254
368
433
0
19
44
122
131
150
170
255
273
276
297
305
429
434
472
0
5
9
37
68
183
198
260
291
301
312
352
366
369
450
0
98
185
195
254
259
269
285
296
303
335
365
382
393
471
0
3
13
83
169
261
267
273
306
370
382
430
441
464
487
0
20
66
69
76
121
127
138
152
243
272
404
460
470
492
0
15
50
75
180
199
305
308
346
391
408
450
466
475
498
0
27
113
117
122
134
147
152
225
270
273
293
322
362
463
0
111
144
153
161
178
186
198
214
270
290
308
342
367
458
0
17
109
123
144
173
220
234
237
263
268
272
403
435
462
0
3
12
118
188
216
266
277
335
347
370
377
447
460
464
0
27
37
68
75
134
219
226
244
255
295
392
396
411
442
0
125
194
213
249
269
292
303
313
328
397
401
413
477
480
0
21
28
46
61
190
214
285
307
390
406
428
474
484
493
0
4
14
127
170
182
221
229
241
276
331
343
395
407
431
0
10
78
105
117
156
231
251
259
263
268
291
402
480
484
0
43
61
119
127
181
203
245
386
421
445
456
461
472
482
0
11
23
111
128
142
155
179
204
215
313
368
423
455
460
0
4
67
84
116
141
174
183
190
197
209
220
278
301
430
0
68
87
104
109
119
122
159
252
269
341
358
363
424
433
0
13
35
53
100
191
194
198
248
259
275
322
329
438
450
0
72
79
87
117
131
150
171
192
274
295
307
335
427
438
0
58
72
75
78
120
226
236
320
327
387
395
436
472
479
0
26
34
145
203
254
257
281
284
296
310
341
403
426
433
0
61
66
141
162
172
188
200
209
265
300
307
328
343
432
0
30
38
43
161
172
210
236
265
313
332
336
348
365
442
0
36
44
67
76
116
166
238
341
345
352
454
458
468
491
0
119
126
136
140
144
149
168
196
285
325
334
384
443
497
0
22
96
111
207
224
242
248
264
302
317
400
410
428
446
0
32
86
91
208
221
230
247
271
296
300
330
412
420
490
