# Supplementary material for: Cerebellar Purkinje cells control eye movements with a rapid rate code that is invariant to spike irregularity
Source: eLife. 2019 May 3;8:e37102. doi: 10.7554/eLife.37102 (PMC6499540; doi:10.7554/eLife.37102)
Supplement: Source code 7. [file elife-37102-code7.zip › stim/irregStim_CV1_40Hz_random.txt]

0
19
71
74
90
103
119
156
170
197
281
285
288
326
337
344
370
399
477
480
0
8
14
47
72
78
88
93
159
165
207
213
217
232
269
276
282
348
439
474
0
18
22
43
62
79
103
115
138
161
167
205
225
280
328
360
462
472
481
484
0
30
50
107
165
176
179
184
192
299
309
349
398
435
439
444
449
453
470
485
0
41
47
68
75
147
152
176
199
208
217
236
324
384
399
417
425
429
464
471
0
31
78
89
182
190
217
221
238
290
294
305
319
396
405
418
441
444
455
498
0
11
25
84
130
150
202
210
213
261
270
306
338
343
347
352
360
363
443
476
0
54
93
102
121
131
134
137
146
189
192
231
296
299
311
320
326
340
403
442
0
5
22
41
53
61
110
113
121
142
148
161
177
206
287
361
424
431
454
460
0
10
92
125
199
222
238
249
252
261
267
285
300
306
316
338
403
408
415
441
0
4
74
77
87
98
207
215
261
273
301
314
336
368
397
407
416
435
448
456
0
24
28
90
188
207
232
240
250
255
285
293
305
317
323
335
369
379
419
489
0
113
136
160
174
189
208
243
248
265
287
293
300
340
347
358
425
463
475
481
0
4
20
27
31
39
52
89
95
164
183
188
193
226
290
303
318
334
402
450
0
92
97
176
180
186
211
231
257
270
273
281
297
312
326
338
378
408
435
477
0
20
27
40
85
150
157
160
174
177
239
243
270
343
406
420
424
464
481
486
0
4
57
63
69
95
103
186
215
222
240
270
302
322
334
350
359
368
430
439
0
13
42
50
76
80
174
191
255
265
272
286
351
359
362
421
435
443
452
479
0
14
17
61
69
72
128
143
153
250
266
319
322
376
390
401
415
424
435
441
0
10
22
98
134
175
198
202
211
223
287
299
371
385
423
430
453
456
459
486
0
35
108
145
150
154
157
160
163
229
258
267
276
341
358
362
407
428
439
490
0
9
19
69
101
129
152
157
178
230
234
334
376
381
411
415
445
454
461
480
0
10
36
144
203
206
211
220
239
253
267
295
305
360
364
375
401
436
442
483
0
18
26
30
36
44
63
78
101
155
169
272
279
305
323
385
392
404
439
450
0
3
23
29
66
73
186
218
225
278
300
313
323
353
360
379
388
412
443
447
0
17
57
74
81
108
115
209
223
268
285
288
294
358
374
406
416
444
460
471
0
16
64
70
75
83
90
97
110
172
176
210
218
290
349
356
379
421
427
453
0
5
42
56
131
150
175
184
240
243
259
273
281
291
311
346
366
369
391
473
0
10
24
98
107
129
138
189
203
218
222
281
293
298
306
326
337
417
436
440
0
64
128
142
161
173
177
191
196
199
282
321
327
343
349
362
368
418
421
435
0
13
32
44
51
72
107
127
132
216
232
275
292
314
330
371
374
398
479
483
0
10
48
61
70
91
119
123
142
225
234
280
284
316
325
328
358
415
424
432
0
20
36
128
150
158
226
252
270
277
282
289
336
366
405
432
436
448
463
478
0
8
24
50
53
71
105
118
125
173
183
186
230
240
272
282
286
370
439
445
0
94
105
115
146
183
194
231
248
258
270
325
332
356
366
371
384
390
418
442
0
17
23
29
50
55
144
148
157
208
227
235
254
267
283
308
360
381
403
436
0
10
42
69
73
83
95
104
137
145
151
209
215
229
272
283
317
330
435
442
0
3
14
48
62
76
99
103
109
113
133
185
283
340
399
407
426
453
496
499
0
4
19
102
140
218
238
249
252
281
302
319
331
343
408
412
426
430
439
466
0
46
73
82
101
167
170
178
185
264
279
314
341
348
358
364
367
395
412
443
0
41
59
95
120
137
141
151
166
182
281
292
304
310
315
342
400
405
439
443
0
12
82
89
118
122
136
139
193
203
222
230
238
259
282
331
337
404
414
466
0
70
157
170
176
185
188
228
237
254
294
322
354
359
372
378
402
421
434
437
0
13
45
55
88
101
106
133
148
160
181
235
243
274
279
297
332
435
446
453
0
28
55
95
100
103
185
188
201
205
307
325
333
368
396
399
406
433
454
494
0
21
33
77
99
104
126
148
156
245
254
272
281
349
388
411
421
426
430
435
0
9
49
77
96
107
118
122
177
199
227
231
237
241
347
383
398
422
447
480
0
14
20
70
81
175
196
240
247
262
281
330
373
383
408
411
429
441
446
450
0
67
74
84
89
94
107
123
149
172
178
187
241
296
380
396
458
471
480
489
0
62
98
111
200
218
248
251
269
303
328
373
386
402
412
415
428
442
446
450
0
35
124
144
164
167
223
269
272
275
285
289
331
336
352
376
382
408
417
437
0
12
79
116
119
125
179
186
193
266
269
281
319
340
357
371
421
441
446
459
0
11
18
43
84
89
111
128
182
287
296
314
387
394
398
401
420
452
478
487
0
3
50
94
119
137
153
157
225
229
240
313
316
327
331
414
419
441
477
488
0
4
8
106
138
161
170
191
206
296
312
332
339
360
364
376
395
438
450
489
0
10
31
112
141
156
159
169
185
191
200
219
251
261
321
343
432
439
449
474
0
11
120
134
188
212
235
260
272
281
290
318
349
366
377
381
384
406
431
455
0
12
23
59
67
71
107
119
144
203
214
217
243
255
359
368
396
400
416
448
0
63
165
197
222
250
253
262
268
289
305
320
330
381
384
427
436
442
472
489
0
8
28
54
75
178
198
204
240
244
261
291
296
317
334
356
362
367
412
432
