# Supplementary material for: Cerebellar Purkinje cells control eye movements with a rapid rate code that is invariant to spike irregularity
Source: eLife. 2019 May 3;8:e37102. doi: 10.7554/eLife.37102 (PMC6499540; doi:10.7554/eLife.37102)
Supplement: Source code 7. [file elife-37102-code7.zip › stim/irregStim_CV1_50Hz_random.txt]

0
7
13
24
29
49
54
66
76
91
94
98
110
151
204
231
248
253
319
328
335
375
415
446
457
0
11
23
33
49
58
63
82
90
95
105
114
117
130
179
185
227
230
262
309
316
325
390
418
487
0
64
82
139
148
155
170
173
193
197
208
232
267
299
309
315
344
399
411
415
427
433
444
451
463
0
21
33
50
56
78
98
101
129
148
171
184
193
196
219
232
260
264
351
354
365
389
392
419
458
0
42
52
60
79
127
137
140
155
159
163
194
202
232
319
326
334
338
379
390
404
428
439
449
469
0
26
50
56
62
69
103
106
115
121
128
132
140
163
230
234
242
267
282
300
327
336
373
392
468
0
28
32
92
111
141
162
175
207
214
225
228
245
261
270
292
295
299
325
335
344
408
482
491
494
0
21
25
31
59
64
78
106
113
123
140
164
173
182
193
247
262
278
283
303
307
403
412
417
445
0
4
15
19
26
52
65
74
79
93
104
181
189
241
245
270
301
314
318
327
363
381
399
407
439
0
3
51
91
130
133
171
174
202
251
255
259
264
275
281
290
295
307
330
334
409
413
417
424
438
0
33
40
57
60
83
89
96
99
120
148
234
293
300
303
309
323
351
355
365
418
428
432
449
460
0
4
14
25
29
44
53
79
122
130
136
155
181
190
227
236
256
267
278
296
308
325
416
434
446
0
3
10
14
22
30
59
79
89
97
105
108
141
148
171
207
221
239
242
249
260
318
378
424
440
0
3
6
80
100
113
119
123
149
177
184
202
274
277
280
288
304
313
328
370
380
389
396
412
449
0
9
51
77
100
104
118
123
133
140
143
149
169
184
194
201
204
215
243
249
267
318
334
422
443
0
10
24
45
48
63
66
84
127
133
196
200
212
222
248
262
276
299
329
338
352
428
438
442
449
0
30
70
90
164
174
181
196
199
243
252
277
285
296
310
313
353
372
388
392
400
418
426
432
441
0
12
16
43
61
70
89
178
204
220
223
238
246
265
274
282
286
304
322
356
373
413
467
470
473
0
3
18
36
50
62
100
134
137
148
172
177
223
233
253
337
375
393
402
409
416
435
440
462
468
0
33
38
45
68
91
169
173
177
227
242
265
268
272
289
299
307
312
318
364
376
399
428
448
452
0
6
27
40
45
52
72
80
86
89
95
125
205
239
300
314
334
359
370
384
389
396
402
422
437
0
13
16
35
44
77
101
113
119
201
209
223
246
267
273
322
336
356
359
379
391
401
436
443
458
0
10
35
100
107
114
183
234
242
246
251
254
271
282
325
344
359
368
375
381
387
399
403
420
496
0
12
23
38
89
101
112
130
142
157
166
174
183
236
241
252
268
272
313
401
414
440
464
478
488
0
8
96
126
131
141
182
185
190
199
203
220
231
237
272
279
295
321
329
353
369
382
417
432
440
0
4
8
58
61
78
99
189
192
208
215
253
280
332
335
339
354
373
385
450
459
483
492
495
499
0
14
55
59
64
68
131
136
167
174
187
191
199
228
242
250
306
312
333
340
364
374
443
449
472
0
102
132
135
170
195
210
213
226
257
266
280
307
321
325
358
367
389
401
412
417
427
444
451
465
0
3
9
40
60
71
124
142
148
155
164
182
256
267
292
295
349
362
368
373
424
427
434
442
480
0
4
45
123
126
141
144
161
169
175
185
190
203
253
269
281
330
354
383
387
400
411
419
423
438
0
4
13
18
64
98
161
199
214
221
251
254
269
279
311
320
327
331
340
359
373
430
442
446
461
0
13
25
41
48
126
140
156
172
180
196
206
234
240
245
249
268
280
296
309
333
375
381
447
477
0
6
16
28
57
74
153
159
189
219
226
232
248
274
287
291
343
367
372
376
384
437
463
466
478
0
6
9
22
69
84
114
124
208
215
253
274
306
325
332
350
355
372
387
394
413
418
430
449
464
0
11
28
45
120
131
152
196
209
214
300
303
314
329
332
359
371
376
400
420
430
447
454
457
476
0
16
21
37
40
59
63
70
114
129
153
187
201
211
291
305
310
313
347
361
376
384
436
441
449
0
3
22
47
57
63
92
97
105
115
121
160
167
237
276
290
297
324
330
334
369
378
391
400
446
0
12
20
24
78
101
133
151
159
194
230
241
252
255
262
332
335
345
352
357
366
379
415
450
462
0
12
16
29
50
83
100
130
148
152
165
170
225
230
241
252
265
273
324
341
350
355
435
455
481
0
82
103
122
134
149
173
195
210
273
293
338
366
373
393
397
413
416
440
459
465
475
487
493
497
0
5
47
80
157
170
173
178
197
229
237
246
250
302
323
327
341
353
357
381
394
415
420
437
449
0
4
34
37
43
51
56
89
122
134
141
144
166
196
208
231
245
278
293
330
407
415
418
430
439
0
26
71
128
131
140
204
209
231
237
243
249
282
305
318
336
339
343
358
378
389
399
403
410
443
0
8
33
53
59
85
96
104
121
163
239
296
300
308
314
321
329
344
355
402
409
423
426
486
495
0
33
64
67
73
78
112
118
122
128
152
183
187
191
196
213
300
315
323
363
367
370
388
434
447
0
25
30
62
91
125
128
148
152
173
188
266
273
315
325
330
333
348
352
365
381
411
477
483
499
0
7
11
14
24
65
70
74
125
148
168
173
179
185
245
272
305
316
320
351
417
425
446
450
460
0
11
89
94
98
124
154
194
212
222
228
240
247
267
295
320
329
340
343
407
414
423
431
465
469
0
26
53
63
66
110
114
131
229
232
247
268
275
304
315
326
335
366
374
389
406
423
432
448
451
0
5
10
29
60
71
75
99
103
110
180
183
204
235
239
250
274
334
339
342
346
376
419
434
451
0
3
80
99
106
124
127
131
148
157
187
213
269
291
297
320
357
375
378
403
414
465
480
488
491
0
11
53
57
63
66
124
144
190
255
266
279
291
300
308
321
355
358
369
389
397
430
455
458
466
0
11
30
46
98
110
200
229
239
250
262
267
304
320
329
332
337
342
352
356
401
439
450
456
485
0
21
24
48
107
117
215
231
263
277
287
295
308
317
338
357
362
378
386
405
426
431
439
445
459
0
23
26
39
48
65
69
86
111
154
160
180
189
194
292
297
315
332
337
341
368
389
401
447
450
0
57
76
137
145
196
202
210
213
223
253
292
297
307
318
325
372
377
382
388
402
407
424
459
490
0
17
50
71
74
79
84
110
125
133
181
273
283
299
302
330
335
373
377
386
400
405
422
425
456
0
18
117
128
144
155
158
162
166
207
218
230
270
273
287
294
335
348
393
406
410
455
461
483
488
0
6
54
80
102
148
178
183
196
244
252
256
281
326
408
414
418
429
440
444
447
463
466
484
491
0
8
73
78
89
144
173
176
193
197
229
236
242
271
282
302
311
315
324
361
366
380
455
463
468
