# Supplementary material for: Cerebellar Purkinje cells control eye movements with a rapid rate code that is invariant to spike irregularity
Source: eLife. 2019 May 3;8:e37102. doi: 10.7554/eLife.37102 (PMC6499540; doi:10.7554/eLife.37102)
Supplement: Source code 7. [file elife-37102-code7.zip › stim/irregStim_CV1_50Hz_repeat.txt]

0
3
9
40
60
70
124
142
148
155
164
182
256
267
292
295
349
362
368
373
424
427
434
442
480
