# Supplementary material for: Cerebellar Purkinje cells control eye movements with a rapid rate code that is invariant to spike irregularity
Source: eLife. 2019 May 3;8:e37102. doi: 10.7554/eLife.37102 (PMC6499540; doi:10.7554/eLife.37102)
Supplement: Source code 7. [file elife-37102-code7.zip › stim/irregStim_CV1_60Hz_random.txt]

0
7
10
45
52
66
69
80
95
119
180
197
204
215
219
225
231
280
283
314
324
328
339
382
411
421
445
450
453
459
0
7
12
23
26
40
60
80
84
107
131
145
176
184
200
209
267
357
373
378
383
394
406
418
433
453
462
469
485
489
0
21
60
72
79
91
128
146
156
166
199
202
217
240
246
250
258
276
303
310
316
322
407
415
428
441
447
484
496
499
0
49
53
117
130
134
139
161
164
189
209
220
227
235
246
262
291
301
306
330
335
338
356
364
388
397
439
444
457
468
0
12
92
111
143
158
166
187
210
215
233
240
246
270
281
287
291
331
341
365
379
383
417
438
445
448
458
462
469
496
0
19
31
41
72
95
113
118
130
142
151
154
182
185
189
210
220
234
245
254
299
303
322
327
331
346
351
397
402
476
0
3
8
18
51
61
71
75
97
146
166
178
181
223
236
240
244
249
253
264
273
285
302
306
310
335
338
363
412
445
0
18
62
133
145
181
185
198
205
210
231
237
254
262
269
277
304
308
314
324
340
349
356
362
371
377
385
420
469
483
0
6
16
34
37
40
46
50
55
85
102
108
146
161
170
186
200
206
220
237
248
320
353
363
372
376
422
443
460
463
0
22
35
45
66
78
88
93
98
112
123
129
135
160
170
188
204
224
264
268
274
283
290
297
392
405
426
433
457
462
0
29
32
38
60
87
97
109
116
163
188
197
206
211
222
235
238
242
293
308
313
316
338
341
354
364
369
379
428
444
0
16
21
25
50
86
128
145
151
176
192
211
219
222
295
313
318
321
332
364
381
401
406
409
417
425
440
448
454
457
0
13
16
21
28
35
38
43
50
87
117
121
132
135
154
180
206
213
226
247
253
259
299
339
347
408
417
431
436
468
0
13
47
118
141
151
162
168
198
203
219
223
229
233
244
250
254
259
273
288
302
311
321
357
368
425
441
449
452
465
0
16
25
28
33
61
115
139
145
206
211
225
235
242
249
252
269
283
323
329
335
352
369
391
403
409
414
452
469
472
0
9
17
23
32
79
83
86
100
112
191
202
224
242
262
265
269
281
285
288
314
318
345
370
416
454
457
461
484
496
0
4
10
30
33
51
54
62
76
98
102
118
121
136
153
184
206
219
226
233
241
244
285
292
297
313
394
400
446
449
0
15
36
48
78
120
132
186
189
200
219
222
229
237
253
257
261
291
298
314
374
378
387
393
398
401
408
455
467
476
0
48
61
73
76
79
87
91
110
126
178
184
188
248
259
277
280
289
297
309
315
336
364
368
385
406
418
421
432
450
0
7
20
25
64
145
158
177
180
196
211
245
269
272
275
293
311
316
332
335
360
367
408
418
436
455
474
484
488
498
0
10
16
26
43
55
82
125
132
141
150
155
161
168
201
222
232
255
260
284
291
296
308
358
430
434
438
442
450
469
0
6
27
33
58
61
72
89
92
104
116
128
132
135
159
182
192
201
217
229
234
253
257
325
333
361
390
454
461
478
0
5
8
12
41
93
122
163
166
180
197
209
265
272
296
310
326
332
347
352
373
376
403
418
421
425
428
436
440
446
0
86
97
104
131
140
145
148
152
159
169
195
211
230
239
264
302
307
335
362
383
403
433
445
455
463
467
470
479
487
0
12
34
62
78
109
115
123
128
137
164
177
181
186
197
222
229
321
331
358
363
368
383
395
401
412
427
440
443
446
0
5
19
25
30
44
48
55
76
82
86
118
160
165
193
219
249
318
325
328
331
345
352
362
401
426
436
443
452
457
0
3
48
58
118
129
146
150
156
208
226
234
268
281
286
319
323
333
366
371
377
386
391
395
414
428
443
451
462
484
0
10
23
28
34
50
54
104
119
127
130
133
143
154
188
231
235
245
277
299
312
320
329
336
342
347
394
415
432
495
0
8
35
92
96
99
109
115
126
157
166
169
176
179
183
188
249
253
323
343
367
374
396
399
426
434
450
453
465
489
0
10
75
88
97
148
153
204
209
221
226
245
251
258
261
273
280
287
303
313
326
332
341
345
378
383
391
410
422
447
0
22
41
54
83
93
128
139
173
182
196
223
230
250
258
262
266
312
322
328
331
334
341
360
370
374
412
476
479
482
0
6
73
85
90
93
130
137
142
145
171
212
222
247
262
306
311
329
345
348
351
358
376
391
412
420
429
437
465
469
0
22
100
120
127
134
139
146
169
185
202
215
262
273
282
289
324
330
339
361
364
376
391
397
407
415
463
466
480
491
0
7
24
30
38
65
71
78
90
95
100
110
119
130
137
142
159
219
238
247
259
277
323
331
393
396
399
405
440
451
0
10
22
30
35
58
116
150
176
187
194
217
224
248
253
278
281
296
320
324
332
341
424
430
436
439
448
456
462
483
0
26
37
113
133
137
150
158
163
168
172
175
193
198
206
213
239
251
276
290
308
335
350
362
382
433
436
444
453
458
0
31
35
49
125
133
141
144
158
192
204
217
227
248
269
299
302
306
333
337
341
354
367
384
391
397
418
432
435
467
0
8
15
32
54
58
61
100
126
129
133
139
142
145
153
200
258
268
278
283
300
305
316
354
357
405
417
420
437
470
0
8
20
23
48
94
98
116
159
167
191
195
255
280
291
303
315
338
343
349
353
357
366
376
411
424
427
431
437
454
0
13
16
48
55
79
100
108
129
168
171
191
200
230
234
237
301
315
322
329
350
354
362
366
369
375
386
419
422
450
0
31
102
105
125
144
147
170
193
199
212
215
220
227
238
261
269
282
285
288
294
311
355
365
368
379
383
398
443
449
0
7
77
80
83
89
113
129
139
149
156
161
173
176
202
261
272
323
332
370
374
391
397
403
434
442
472
481
489
493
0
77
92
103
136
142
150
169
172
177
185
188
241
270
273
279
309
331
347
365
377
380
385
395
399
403
406
425
437
471
0
55
80
85
89
100
107
115
127
146
150
155
191
203
232
243
268
277
296
303
307
324
328
340
359
366
432
439
457
469
0
12
28
36
48
69
78
85
100
111
116
131
136
145
151
190
247
258
268
342
368
375
381
392
413
422
427
460
489
492
0
38
58
62
122
126
149
154
167
172
177
181
206
211
218
269
328
332
339
349
352
366
385
397
411
415
420
434
438
454
0
11
22
28
41
51
64
76
79
88
93
106
116
153
160
166
180
189
214
231
243
269
272
289
337
352
358
375
380
457
0
4
51
55
80
86
97
106
129
138
147
161
164
168
182
194
221
233
256
279
289
294
303
331
416
423
442
454
457
469
0
22
29
41
56
68
72
77
92
135
141
152
162
202
231
258
268
281
287
346
358
363
368
371
394
399
404
453
461
464
0
5
10
16
26
41
44
69
98
111
116
119
163
170
180
190
201
213
226
229
234
296
307
321
354
373
415
430
442
445
0
50
56
67
73
77
85
107
121
183
198
201
211
243
259
263
266
271
306
323
371
388
392
397
402
417
429
440
443
447
0
26
35
44
49
69
114
191
220
266
271
296
303
311
333
344
351
357
362
368
374
382
386
404
419
429
433
439
476
482
0
14
23
31
34
41
46
51
66
74
77
90
108
129
139
147
174
216
234
243
263
266
284
313
383
387
397
435
438
462
0
8
18
33
43
46
58
61
67
80
86
117
122
137
142
208
225
260
263
315
332
337
343
352
363
388
396
421
436
448
0
77
96
114
117
124
155
160
195
205
236
265
272
284
302
308
311
315
333
348
362
366
372
376
399
412
415
455
477
487
0
7
10
17
80
87
107
111
118
122
134
145
153
160
178
181
206
257
260
265
281
293
322
338
352
378
417
468
480
491
0
43
48
56
81
120
125
151
154
159
226
237
247
261
264
268
279
282
285
291
303
316
322
337
349
375
397
404
433
459
0
12
18
52
72
117
124
141
184
226
229
237
252
260
264
291
294
301
306
331
397
412
417
432
435
443
451
462
468
472
0
14
29
39
58
149
152
163
175
185
196
199
234
250
270
285
296
299
303
312
343
363
372
401
441
448
461
470
473
483
0
26
61
70
94
100
138
142
147
169
172
176
183
186
219
229
237
268
274
308
312
315
325
336
357
388
392
395
408
482
