# Supplementary material for: Cerebellar Purkinje cells control eye movements with a rapid rate code that is invariant to spike irregularity
Source: eLife. 2019 May 3;8:e37102. doi: 10.7554/eLife.37102 (PMC6499540; doi:10.7554/eLife.37102)
Supplement: Source code 7. [file elife-37102-code7.zip › stim/irregStim_CV1_60Hz_repeat.txt]

0
18
62
133
145
181
185
198
205
210
231
237
254
262
269
277
304
308
314
324
340
349
356
362
371
377
385
420
469
483
