# Supplementary material for: Cerebellar Purkinje cells control eye movements with a rapid rate code that is invariant to spike irregularity
Source: eLife. 2019 May 3;8:e37102. doi: 10.7554/eLife.37102 (PMC6499540; doi:10.7554/eLife.37102)
Supplement: Source code 7. [file elife-37102-code7.zip › stim/irregStim_CV1_70Hz_random.txt]

0
8
84
93
105
108
118
132
141
163
166
173
176
182
211
221
230
237
243
246
250
258
265
271
303
309
314
346
355
364
371
414
418
439
459
0
3
19
38
42
62
79
91
94
102
121
125
132
141
146
163
183
187
199
205
209
212
219
255
260
267
315
323
334
337
385
397
408
442
447
0
14
24
32
57
62
65
80
87
117
126
131
142
148
156
179
182
194
199
229
234
255
258
292
295
299
303
321
382
386
396
432
452
457
467
0
12
24
51
57
63
94
99
111
117
141
144
150
178
188
192
195
202
205
209
212
218
232
293
305
327
330
344
377
409
418
435
438
450
460
0
5
15
57
66
77
83
86
105
112
134
138
141
155
158
177
185
223
240
263
266
271
315
319
372
377
382
385
388
391
394
411
415
441
447
0
51
56
72
88
93
103
116
137
140
147
153
158
163
190
193
216
219
225
249
260
274
307
319
328
333
354
405
418
424
427
430
434
453
464
0
3
39
63
77
83
86
110
131
174
189
202
207
210
214
219
225
278
283
287
302
306
316
321
342
351
355
360
377
393
397
412
423
437
442
0
4
12
18
30
38
42
54
68
131
136
140
159
162
191
210
215
221
241
251
262
265
270
295
303
320
323
339
352
377
412
417
442
445
450
0
7
11
14
19
24
37
65
68
110
152
155
193
221
226
233
242
246
253
258
265
269
272
291
304
307
311
319
325
329
338
348
386
439
447
0
9
19
31
37
42
53
67
93
118
139
143
168
174
183
187
190
196
203
208
238
242
263
271
282
286
290
293
334
337
352
377
408
419
498
0
3
12
19
22
26
47
52
65
71
75
99
117
131
137
141
166
179
186
192
234
241
254
263
296
300
308
311
343
366
380
388
460
489
494
0
10
28
35
40
49
60
63
69
79
92
103
108
121
131
135
147
150
178
185
196
200
237
259
266
275
335
360
378
384
390
445
460
474
481
0
4
8
15
21
66
78
87
98
102
129
188
194
199
208
216
223
231
236
241
259
262
285
297
303
320
353
363
373
397
422
425
449
464
467
0
10
13
21
27
30
37
41
76
93
121
147
151
215
233
250
254
260
267
302
305
316
327
339
355
393
414
429
440
443
446
451
475
482
494
0
20
24
28
42
47
54
92
106
113
117
120
129
137
141
145
149
154
174
193
196
211
215
249
252
265
306
338
347
361
370
375
417
447
452
0
20
71
82
88
94
101
104
112
116
119
128
133
150
154
163
170
184
191
197
209
214
226
280
308
330
335
343
349
353
360
384
389
428
442
0
7
22
29
37
45
68
76
83
93
97
111
126
130
133
136
147
151
179
182
238
252
286
294
306
332
337
349
389
393
405
418
425
428
443
0
3
31
40
63
69
102
106
121
133
178
183
186
191
203
208
219
222
229
265
279
283
286
290
301
308
311
360
369
372
407
418
451
454
458
0
9
51
117
126
132
136
160
178
193
196
200
226
250
254
258
264
280
283
288
327
340
367
393
396
402
409
425
430
434
451
466
473
480
485
0
4
9
27
44
57
63
66
70
79
89
97
110
132
161
226
250
255
260
263
269
275
280
291
296
315
319
351
367
371
388
397
406
412
456
0
32
39
56
64
70
100
105
109
123
209
232
247
265
269
273
284
289
301
309
319
327
337
349
357
365
375
392
405
415
429
443
447
450
455
0
17
22
26
30
45
49
61
65
72
148
152
159
169
179
186
193
210
216
221
248
252
260
296
305
309
317
328
357
366
407
412
433
458
461
0
7
10
14
20
25
34
39
47
50
61
69
81
91
102
131
134
141
152
179
231
238
241
309
324
335
341
353
375
380
389
425
432
435
447
0
10
18
26
32
35
67
77
84
120
137
142
156
164
181
184
243
249
262
265
295
319
326
331
338
354
364
381
389
407
413
416
462
471
483
0
15
20
26
30
75
102
112
140
143
146
149
153
202
228
233
237
249
259
295
299
316
320
329
332
358
362
365
369
376
389
410
439
453
497
0
3
17
39
47
54
71
74
80
93
103
113
125
137
145
233
253
266
284
287
314
317
337
349
356
380
386
396
423
427
435
444
447
450
464
0
22
33
38
62
88
93
101
106
138
195
200
220
229
242
253
260
269
276
308
322
325
328
332
336
339
346
349
354
393
401
413
421
444
448
0
8
19
35
58
69
73
99
148
155
159
178
196
200
205
213
225
236
240
251
257
262
277
286
305
313
375
378
381
395
407
410
415
427
450
0
64
69
75
84
95
107
114
118
125
129
136
151
168
187
211
259
266
270
273
288
296
306
322
346
353
359
374
395
401
409
419
433
437
446
0
38
49
53
56
65
77
84
92
111
116
131
169
176
179
191
196
201
216
220
242
247
259
263
279
330
333
345
348
407
417
445
450
459
489
0
3
42
51
68
78
87
91
119
172
184
189
194
200
240
250
253
256
262
286
290
295
303
318
331
336
345
367
373
377
388
393
416
441
447
0
8
17
22
32
38
77
82
89
96
101
115
133
138
148
170
193
206
242
246
267
272
280
287
291
355
365
381
422
430
443
471
475
482
489
0
5
20
24
35
40
54
78
104
113
150
153
160
171
188
191
202
206
226
231
254
257
276
300
308
314
322
326
332
336
398
403
413
444
449
0
28
86
89
95
120
164
167
174
194
197
205
208
218
222
229
233
237
282
298
303
312
315
320
341
355
363
382
396
403
430
435
444
451
478
0
31
51
85
99
136
141
149
156
170
177
182
188
251
254
257
260
271
293
310
315
322
325
351
368
375
382
406
417
424
431
438
449
452
457
0
12
30
41
51
56
62
84
88
114
147
152
233
236
241
247
274
292
299
307
345
382
386
393
400
409
432
443
446
463
473
482
488
491
494
0
7
13
23
27
47
54
57
70
94
116
123
132
141
167
173
183
201
208
221
240
243
247
265
323
345
360
366
372
381
388
393
443
450
454
0
11
37
58
80
89
92
114
120
143
151
155
168
176
180
183
239
243
261
272
277
329
332
336
341
357
362
379
385
394
400
416
425
438
447
0
20
31
85
123
139
154
160
165
168
175
179
182
190
195
208
214
232
269
291
296
309
312
317
322
332
360
367
374
377
389
393
413
416
446
0
7
22
31
61
68
74
77
81
88
93
103
106
141
159
221
231
236
244
289
299
308
335
339
367
372
376
402
408
438
449
453
456
483
496
0
22
30
34
47
70
80
83
91
96
125
128
133
200
213
221
240
243
257
280
283
313
327
332
339
351
365
370
375
383
393
415
423
435
445
0
25
50
62
78
91
103
124
139
142
155
180
183
189
194
198
231
250
256
266
282
285
292
303
308
386
392
396
425
452
455
460
469
475
484
0
14
20
33
37
60
84
124
135
167
170
175
180
184
192
195
233
242
246
318
328
356
379
397
411
414
421
429
437
456
464
471
482
487
491
0
5
13
34
39
113
116
142
150
174
178
195
217
222
233
249
252
259
263
276
279
295
318
326
332
336
356
387
404
416
429
434
439
467
480
0
8
69
79
90
102
110
123
139
182
216
220
226
235
250
258
303
321
326
331
334
344
353
356
359
365
372
381
397
407
411
433
448
464
484
0
8
31
43
47
63
72
77
82
130
146
152
157
160
168
181
192
201
204
208
221
228
263
278
293
315
319
343
372
379
383
406
410
469
477
0
71
79
96
104
111
124
131
160
167
170
202
212
220
225
248
252
262
286
291
307
317
346
351
364
370
383
393
409
424
427
443
464
469
473
0
19
23
27
43
71
75
115
123
155
165
173
178
183
199
208
213
218
227
242
256
266
271
335
339
343
355
372
384
408
415
421
433
444
453
0
8
11
18
41
52
58
63
78
101
115
194
208
216
221
230
234
271
280
291
302
308
318
328
331
355
368
389
392
409
414
424
427
436
460
0
5
24
34
48
62
68
71
116
131
136
145
151
154
158
190
196
211
226
282
305
309
312
322
333
343
350
382
406
409
412
420
426
443
459
0
5
15
19
22
34
38
44
51
60
65
83
97
147
156
180
194
203
220
226
251
269
287
303
311
317
329
342
345
417
433
438
473
481
494
0
16
54
64
67
75
92
99
106
114
124
128
134
146
152
157
167
171
198
219
226
303
316
320
324
331
335
346
358
372
392
416
419
443
453
0
6
9
72
77
80
90
104
129
142
145
158
161
180
183
192
219
232
244
248
264
298
303
308
311
330
340
374
377
386
389
395
416
437
450
0
9
14
17
31
74
85
91
99
103
114
118
124
147
150
153
157
161
206
225
230
263
275
308
317
324
329
337
365
380
383
397
404
408
450
0
14
51
62
73
102
105
118
123
128
139
170
181
184
199
219
222
237
247
251
256
289
296
299
303
313
348
354
358
369
375
380
436
446
451
0
11
16
31
41
56
60
64
69
85
170
183
186
192
212
239
252
261
292
295
308
315
329
346
353
359
386
399
415
433
438
442
457
465
469
0
3
13
59
69
74
77
111
116
129
140
151
176
192
203
214
222
228
233
238
260
298
340
343
381
392
399
403
407
411
415
447
474
477
482
0
15
62
66
71
75
79
82
96
101
104
108
150
178
182
210
236
240
303
307
313
316
335
342
351
372
378
398
401
404
409
444
451
470
476
0
8
20
24
28
31
37
48
78
117
133
138
159
166
174
231
235
253
288
291
299
312
319
334
340
361
369
373
376
380
421
426
437
453
464
0
16
36
51
108
123
134
137
148
152
156
166
181
190
196
244
251
255
268
275
285
305
308
320
324
330
349
373
379
398
443
464
469
477
483
