# Supplementary material for: Cerebellar Purkinje cells control eye movements with a rapid rate code that is invariant to spike irregularity
Source: eLife. 2019 May 3;8:e37102. doi: 10.7554/eLife.37102 (PMC6499540; doi:10.7554/eLife.37102)
Supplement: Source code 7. [file elife-37102-code7.zip › stim/irregStim_CV1_70Hz_repeat.txt]

0
9
51
117
126
132
136
160
178
193
196
200
226
250
254
258
264
280
283
288
327
340
367
393
396
402
409
425
430
434
451
466
473
480
485
