# Supplementary material for: Cerebellar Purkinje cells control eye movements with a rapid rate code that is invariant to spike irregularity
Source: eLife. 2019 May 3;8:e37102. doi: 10.7554/eLife.37102 (PMC6499540; doi:10.7554/eLife.37102)
Supplement: Source code 7. [file elife-37102-code7.zip › stim/irregStim_CV1_80Hz_random.txt]

0
5
8
18
77
81
84
99
115
126
135
171
180
186
202
211
215
223
227
232
252
287
293
298
321
325
329
333
337
362
367
370
381
402
412
424
430
434
441
444
0
9
12
22
31
44
64
98
114
125
139
152
155
158
164
206
211
233
274
284
289
319
329
337
346
351
357
367
371
375
410
413
416
425
432
435
441
445
448
454
0
3
11
17
20
41
54
59
62
76
81
85
91
96
130
147
151
160
168
188
195
209
216
250
268
274
278
289
363
371
378
385
399
403
409
418
427
430
438
456
0
5
11
27
40
44
65
81
88
100
104
109
113
116
123
130
147
155
213
218
235
262
265
313
319
326
329
336
359
365
389
392
410
413
418
421
430
441
451
454
0
10
17
77
85
94
97
100
107
119
122
145
151
166
175
181
191
196
206
209
213
223
235
242
246
278
286
289
326
344
347
362
375
398
421
429
449
457
463
499
0
14
20
41
55
69
73
81
97
105
112
115
119
131
136
142
147
160
166
208
211
214
218
230
237
240
243
246
255
291
297
303
356
363
389
392
421
433
443
450
0
10
23
30
34
50
64
70
73
79
83
95
149
152
177
184
203
207
211
215
229
235
250
257
270
288
296
308
311
324
335
348
352
359
362
368
423
449
457
463
0
13
24
28
81
85
88
96
103
123
164
167
182
202
207
217
223
260
267
270
273
282
298
302
315
335
343
351
370
381
384
399
405
418
421
425
430
440
450
462
0
12
27
35
44
48
54
60
82
86
114
141
144
207
215
224
229
236
246
251
254
293
299
309
316
326
334
339
349
362
366
373
397
402
409
421
434
440
448
452
0
7
18
25
31
40
88
95
131
151
172
176
179
185
195
205
216
228
231
242
258
264
282
296
321
332
335
342
387
394
398
406
426
431
434
437
441
447
451
484
0
4
8
13
31
37
43
51
80
89
92
100
108
112
118
137
141
169
176
181
189
194
201
208
217
223
232
237
257
268
283
339
360
375
378
384
419
430
435
447
0
9
16
19
25
31
39
43
51
105
113
117
139
142
145
165
179
190
198
215
218
241
253
261
278
281
291
309
316
322
331
341
411
417
431
441
456
461
484
494
0
6
23
43
50
62
70
76
79
88
95
114
119
125
128
142
145
186
205
267
276
289
296
301
304
309
339
347
351
354
373
379
386
394
399
405
412
420
426
465
0
15
26
51
71
75
83
89
101
106
109
114
118
124
142
149
162
165
173
176
182
190
201
220
223
245
248
290
297
348
352
366
392
395
414
457
460
478
481
484
0
4
21
36
45
62
100
107
180
190
213
219
226
230
244
248
259
263
271
284
294
310
314
317
325
330
339
355
376
380
392
404
426
450
456
463
469
473
491
496
0
10
15
18
54
61
83
138
169
174
193
196
207
210
213
218
263
285
290
296
305
313
338
346
353
359
377
381
394
414
421
429
434
437
440
451
457
467
472
476
0
23
28
41
47
54
69
104
110
116
129
140
146
160
165
169
177
182
196
199
214
229
232
238
241
250
259
262
272
286
300
308
311
326
351
423
431
444
452
468
0
4
11
20
32
38
44
68
71
76
81
98
104
107
131
149
154
169
173
189
192
208
250
265
338
347
356
365
370
381
394
397
409
416
420
436
474
480
483
487
0
7
46
55
59
96
103
107
122
136
145
156
161
171
175
186
189
234
248
251
276
287
292
295
301
310
315
321
324
343
406
415
424
433
440
450
453
464
467
472
0
4
8
18
21
47
64
78
84
95
100
103
115
125
158
173
182
185
191
198
207
210
213
223
265
313
328
370
403
410
414
425
448
459
463
467
472
479
482
486
0
3
11
42
49
52
60
64
71
76
81
96
100
120
141
144
148
151
156
165
185
190
204
211
214
218
227
244
249
257
260
313
321
339
352
395
413
427
433
452
0
3
25
30
36
63
82
106
109
115
119
129
142
149
155
158
163
166
170
188
195
199
218
236
248
251
263
279
291
294
297
324
329
385
397
403
421
429
437
444
0
4
11
19
23
34
37
47
61
95
99
112
130
134
143
159
165
174
179
184
192
243
249
268
271
294
306
314
319
322
328
335
346
349
352
390
400
421
424
473
0
12
18
27
31
34
48
57
62
68
72
81
89
97
117
149
162
166
241
257
274
296
306
314
324
333
344
357
360
377
392
400
411
418
422
447
453
468
480
491
0
8
27
30
35
39
48
58
68
75
85
101
106
109
114
118
123
129
140
160
182
245
248
260
277
283
291
305
349
357
361
369
382
395
444
460
464
469
476
489
0
5
17
27
45
48
54
65
114
120
133
141
148
154
161
171
179
185
193
201
210
233
245
254
264
267
271
309
313
331
338
345
375
381
384
428
436
444
456
461
0
5
11
31
39
47
86
96
106
111
126
129
140
144
148
152
156
169
173
177
189
207
223
238
246
255
272
282
286
313
326
349
373
436
447
450
477
482
485
495
0
10
15
19
40
54
58
64
72
75
84
97
100
130
135
153
164
167
172
180
187
203
231
235
259
263
280
354
361
371
380
383
390
398
403
408
421
437
449
452
0
5
27
32
38
43
50
74
79
94
138
158
161
167
172
175
181
188
192
200
210
219
225
285
304
311
317
321
350
379
384
391
419
426
430
436
439
442
445
449
0
3
25
71
75
93
104
118
130
181
233
242
259
264
272
278
290
293
320
326
332
335
338
356
377
388
393
397
407
417
425
438
445
459
465
475
481
487
494
497
0
6
14
20
23
35
47
52
59
88
93
97
141
145
148
156
162
199
248
251
273
282
304
340
349
355
359
366
385
391
398
424
436
457
460
463
466
470
478
495
0
5
9
56
65
70
82
98
168
178
206
209
221
225
228
241
253
261
268
276
290
294
300
306
312
329
338
356
361
371
376
380
384
394
408
426
432
445
456
460
0
16
32
35
59
63
80
85
97
105
112
119
125
129
143
148
155
173
202
212
219
223
227
245
248
254
263
306
309
314
327
340
366
369
372
381
452
456
460
473
0
3
11
32
36
44
56
64
77
82
126
132
145
149
175
178
192
227
239
251
254
262
279
291
301
338
372
375
381
427
431
434
438
441
447
450
465
489
492
499
0
21
24
27
32
46
50
56
61
71
98
113
124
139
155
159
167
170
173
178
190
195
198
206
228
240
243
247
263
288
352
385
399
421
431
438
442
449
457
460
0
12
17
24
31
43
53
57
79
86
93
140
145
155
158
180
183
188
193
213
216
226
229
251
266
269
295
298
304
307
311
368
376
395
425
428
444
459
474
483
0
7
10
13
16
52
69
125
138
143
185
190
196
200
222
225
232
257
279
282
294
302
319
325
335
339
347
374
378
385
414
420
426
433
443
447
451
454
476
483
0
34
49
55
70
76
84
97
100
117
122
130
133
137
154
175
212
222
233
249
254
259
264
268
278
339
342
352
356
363
373
379
385
390
397
412
423
438
454
458
0
8
27
36
48
61
66
73
76
81
87
92
96
99
111
122
129
148
157
163
167
173
187
249
273
320
331
335
339
343
359
370
373
396
413
416
421
456
467
477
0
28
40
51
55
66
79
83
92
113
119
123
129
165
180
226
233
249
255
300
317
326
336
356
361
370
377
383
417
434
437
446
449
452
455
458
461
472
475
479
0
50
58
61
64
73
86
89
98
118
122
125
131
142
149
198
202
205
218
241
247
255
265
280
289
294
301
305
312
322
358
368
387
400
411
423
430
442
447
471
0
6
10
44
48
52
67
74
118
137
149
153
178
182
197
208
214
218
221
234
244
247
250
280
319
367
370
382
391
411
414
419
431
437
461
464
467
471
475
497
0
23
28
36
42
53
56
75
85
133
140
143
181
233
247
257
267
278
288
329
337
344
347
354
358
378
394
399
411
418
423
428
431
438
441
448
459
464
480
484
0
26
84
94
127
140
144
152
168
183
230
245
249
254
258
261
264
267
274
291
300
312
323
336
359
362
367
374
380
383
389
402
407
411
420
426
430
443
448
452
0
5
23
26
36
39
43
61
64
75
79
108
113
127
131
140
143
184
189
194
228
233
243
251
258
269
289
293
297
310
327
356
404
413
425
430
435
465
468
473
0
3
6
29
46
60
71
75
81
94
144
153
157
162
177
181
193
197
220
258
291
315
318
321
329
332
335
338
360
373
377
382
395
400
432
443
446
450
460
468
0
6
19
24
33
40
54
66
70
78
91
107
125
136
144
163
166
172
177
182
187
205
219
237
241
246
250
257
268
274
284
293
315
319
326
346
421
437
442
482
0
10
13
19
25
31
45
59
63
114
117
124
127
131
135
140
168
184
194
212
220
223
240
244
266
269
276
309
312
327
330
386
399
402
408
411
429
437
446
454
0
3
40
48
56
76
79
83
86
92
99
149
162
180
189
195
212
219
225
234
239
247
256
261
269
278
304
332
345
384
389
402
411
441
444
455
458
463
475
480
0
15
20
24
33
58
93
104
112
119
132
140
145
148
175
183
186
192
198
202
205
213
216
220
230
235
244
247
262
275
282
305
325
336
340
399
411
414
423
449
0
17
23
32
36
39
46
50
53
60
85
93
101
139
146
152
163
212
220
271
281
308
316
327
331
342
345
351
358
371
376
405
408
425
442
468
472
476
492
495
0
8
62
66
75
80
88
95
98
103
118
132
157
166
172
177
204
222
235
300
303
309
314
322
330
337
350
360
370
376
389
393
398
413
423
433
436
445
470
481
0
7
17
22
27
38
41
49
54
90
120
125
132
158
162
171
213
219
229
250
259
266
271
276
283
296
303
311
317
361
365
391
397
406
417
425
431
435
453
456
0
6
10
13
21
24
28
64
68
71
98
116
136
144
176
187
194
206
226
249
252
255
259
271
274
277
286
307
310
315
326
336
341
346
355
365
390
444
453
473
0
4
7
12
19
44
55
72
78
84
92
97
103
115
120
123
172
179
194
198
239
277
285
292
299
303
322
326
334
359
375
394
407
410
435
438
442
451
455
463
0
8
16
19
34
107
122
136
156
161
169
172
178
188
199
218
222
229
240
250
263
266
285
291
294
300
304
309
319
322
342
351
363
375
378
413
418
444
449
454
0
15
37
40
45
49
59
79
84
90
95
108
114
118
125
145
148
157
170
178
207
219
223
228
232
239
250
281
288
292
311
314
325
330
333
336
381
432
436
446
0
32
37
44
53
62
66
72
75
78
82
87
90
93
99
104
114
120
124
151
154
180
189
192
200
211
242
256
278
295
307
318
335
373
385
452
455
469
473
480
0
4
10
13
16
45
58
68
79
82
90
116
120
142
194
211
217
236
247
256
260
269
292
297
312
316
329
338
343
353
362
405
415
420
426
430
433
439
455
460
0
8
12
26
29
78
82
90
98
101
107
111
117
139
161
167
180
185
196
199
210
250
283
288
291
311
317
325
353
361
364
383
401
441
446
463
474
487
492
495
