# Supplementary material for: Cerebellar Purkinje cells control eye movements with a rapid rate code that is invariant to spike irregularity
Source: eLife. 2019 May 3;8:e37102. doi: 10.7554/eLife.37102 (PMC6499540; doi:10.7554/eLife.37102)
Supplement: Source code 7. [file elife-37102-code7.zip › stim/irregStim_CV1_80Hz_repeat.txt]

0
4
11
20
32
38
44
68
71
76
81
98
104
107
131
149
154
169
173
189
192
208
250
265
338
347
356
365
370
381
394
397
409
416
420
436
474
480
483
487
