# Supplementary material for: Cerebellar Purkinje cells control eye movements with a rapid rate code that is invariant to spike irregularity
Source: eLife. 2019 May 3;8:e37102. doi: 10.7554/eLife.37102 (PMC6499540; doi:10.7554/eLife.37102)
Supplement: Source code 7. [file elife-37102-code7.zip › stim/irregStim_CV1_90Hz_random.txt]

0
3
7
16
21
24
52
55
93
119
126
145
163
168
183
186
191
204
215
219
222
225
234
239
249
260
280
297
300
309
321
324
327
347
376
383
387
390
396
406
456
459
464
469
472
0
7
11
19
32
35
42
59
71
94
103
109
128
133
136
148
151
160
166
169
174
195
203
214
217
226
297
303
307
337
340
349
353
369
390
404
407
410
428
435
443
446
452
466
479
0
58
61
78
81
91
94
99
107
117
125
129
132
147
164
168
180
184
193
196
200
208
215
222
249
263
268
279
285
290
303
315
319
322
368
372
383
400
411
425
438
441
447
465
470
0
4
11
41
48
52
58
70
83
88
91
94
130
133
141
145
158
162
201
243
287
291
305
320
326
330
339
346
349
352
367
371
376
385
389
397
409
412
444
454
467
471
484
491
499
0
6
9
17
26
52
64
71
91
94
99
132
165
170
174
177
186
189
206
218
248
252
255
277
284
295
299
315
324
340
344
347
399
406
411
415
419
422
425
430
434
446
450
481
488
0
30
34
40
74
81
90
98
117
126
131
134
159
162
178
187
195
210
213
217
220
223
228
242
249
254
257
260
287
292
297
300
361
375
404
407
415
421
427
431
435
446
452
468
492
0
7
12
15
23
26
32
66
81
88
97
102
107
111
128
134
137
144
159
165
179
231
235
239
245
251
261
264
269
311
314
320
327
353
374
382
398
402
419
435
441
460
463
471
474
0
11
18
26
62
66
79
83
88
109
112
118
122
133
140
149
158
161
170
230
234
238
257
266
281
289
297
303
313
321
330
341
374
418
421
426
430
438
443
447
453
458
468
476
484
0
8
20
52
57
60
65
69
103
118
134
139
144
147
166
170
174
195
200
233
236
241
265
273
287
290
300
304
312
328
340
345
354
357
362
365
368
386
400
407
413
427
483
490
494
0
23
26
29
32
35
53
65
71
78
83
92
97
126
138
153
156
187
191
236
251
258
270
309
319
322
326
331
335
349
354
359
366
374
386
390
396
405
416
453
456
462
465
473
477
0
15
18
39
66
73
81
84
89
92
97
115
122
128
134
144
147
154
161
167
179
203
210
230
244
247
252
257
261
264
269
274
277
292
301
305
346
396
431
437
447
454
460
463
480
0
27
34
38
48
55
70
80
83
93
104
115
119
125
132
137
152
157
169
172
176
179
186
198
207
232
238
296
321
325
328
335
342
365
406
411
432
438
442
445
452
462
465
469
475
0
6
9
13
16
37
41
47
60
64
70
73
90
118
125
148
163
168
174
187
205
216
223
244
261
267
314
318
321
325
328
331
334
337
340
344
354
367
370
417
427
431
434
474
489
0
14
21
24
59
63
66
69
72
80
85
88
108
137
144
152
204
210
215
226
234
241
267
274
283
289
306
310
315
326
329
332
340
370
386
394
401
407
411
424
432
437
472
478
482
0
5
10
25
33
38
44
47
65
82
87
94
117
133
187
191
205
229
250
254
271
274
277
282
299
302
305
308
313
317
324
333
338
341
348
355
360
363
366
396
412
430
466
475
479
0
7
18
39
45
51
62
66
69
77
92
100
103
106
109
126
166
170
173
179
185
191
231
234
240
243
246
251
274
279
286
311
316
324
330
339
357
360
409
432
445
448
469
482
485
0
6
12
31
37
41
48
58
73
76
90
98
112
119
155
162
165
168
179
183
191
194
222
236
243
253
256
274
279
302
356
371
374
385
431
434
443
451
460
467
473
478
483
489
492
0
34
37
40
57
69
79
83
93
97
100
105
115
131
134
137
145
200
210
215
220
229
240
252
261
266
270
302
311
325
358
365
375
380
385
396
399
405
410
415
429
451
456
465
469
0
17
27
36
40
43
46
63
72
77
85
93
97
105
119
135
139
142
164
209
213
217
256
264
267
273
320
324
351
362
366
374
377
387
391
401
405
408
411
423
434
442
449
478
483
0
47
52
55
62
66
71
81
90
110
167
175
178
181
193
225
229
251
257
277
286
304
321
324
327
331
336
352
362
376
390
413
421
424
430
437
445
454
469
483
486
489
492
496
499
0
8
13
17
21
35
40
52
56
62
69
115
120
129
135
138
148
155
166
181
184
191
199
212
230
233
236
241
247
295
299
338
369
375
386
395
407
411
429
444
451
454
459
470
481
0
7
18
24
27
30
35
46
64
73
76
82
109
115
119
145
152
155
160
171
176
208
213
259
262
268
272
280
293
336
340
368
371
402
407
415
421
424
439
443
448
455
458
464
471
0
3
9
12
16
19
25
28
52
64
74
82
95
99
109
117
128
131
159
179
183
186
195
224
247
258
267
338
345
353
371
382
386
390
401
408
411
417
428
438
444
466
470
477
495
0
4
11
18
38
42
45
48
51
69
76
88
97
103
113
123
127
131
144
154
164
167
180
189
192
209
218
221
253
257
289
305
370
379
397
400
411
416
421
424
433
456
465
468
480
0
7
16
20
23
28
31
34
37
44
78
83
96
103
106
110
118
140
143
146
164
190
195
208
221
269
278
283
293
297
320
359
362
365
383
386
397
402
413
416
422
440
446
457
468
0
8
13
19
51
59
64
68
78
93
97
104
111
114
121
126
130
140
143
146
157
164
170
194
210
215
224
249
254
260
312
324
329
333
340
360
375
381
423
427
441
457
460
472
475
0
9
17
21
29
37
102
115
119
126
143
150
166
169
176
185
190
234
240
251
256
262
267
273
290
296
304
333
338
345
348
351
355
368
376
380
387
393
406
426
429
444
459
491
497
0
31
39
48
58
75
78
83
87
95
105
155
159
191
198
201
205
209
247
263
267
298
302
327
336
340
347
362
367
370
381
390
394
407
414
451
455
462
465
468
477
483
488
491
497
0
21
30
33
39
42
52
58
62
66
81
84
96
130
151
155
159
162
177
199
231
239
290
306
311
314
326
330
345
348
351
366
380
384
388
391
395
418
421
425
429
465
468
471
484
0
13
46
50
58
63
100
105
156
160
164
169
172
187
202
205
208
211
216
223
237
240
248
256
266
280
284
288
291
313
318
324
329
335
372
388
392
409
421
428
434
442
447
459
469
0
35
85
93
104
110
129
132
141
150
153
173
177
185
189
192
196
207
213
255
270
279
283
286
326
329
333
337
346
351
361
371
374
380
384
389
400
426
430
454
468
472
479
482
496
0
3
8
16
24
31
37
82
89
93
141
150
156
159
175
199
202
205
223
226
238
260
268
288
299
310
339
359
366
374
380
385
396
400
404
436
441
445
449
454
459
464
469
476
479
0
3
9
12
16
20
23
30
37
54
62
76
79
82
87
90
99
147
150
161
164
194
200
207
218
224
228
231
242
250
290
305
309
318
331
346
350
353
389
396
408
424
429
457
466
0
5
8
21
24
28
35
44
69
89
100
108
128
143
151
157
161
167
174
180
187
193
232
239
262
267
271
294
301
305
314
318
321
329
336
339
346
349
389
449
452
457
474
477
486
0
25
28
31
34
37
40
44
50
53
70
76
83
102
107
111
118
121
134
145
166
171
181
232
237
240
287
293
313
335
343
346
362
387
394
400
414
418
428
432
446
455
460
465
475
0
10
23
29
41
53
57
88
91
106
110
114
132
136
146
150
165
169
173
177
180
187
193
198
243
258
267
273
276
284
287
303
306
310
326
337
340
349
405
413
421
426
456
460
468
0
5
8
11
46
50
98
101
117
132
148
163
178
183
186
198
203
206
212
217
221
239
242
261
269
283
291
296
305
353
360
368
371
380
384
387
395
410
413
417
442
470
473
480
486
0
12
22
30
39
42
57
120
125
159
165
180
202
221
237
249
257
260
268
275
297
300
331
334
341
355
358
361
364
370
376
380
385
388
392
395
407
410
426
429
433
436
446
459
486
0
3
8
11
32
63
77
81
86
91
96
127
130
133
138
145
184
189
200
204
209
256
265
270
279
285
309
312
315
319
332
341
344
386
389
399
402
411
414
418
425
440
460
464
473
0
7
37
40
66
74
77
82
99
103
116
133
140
154
161
174
185
190
196
201
205
208
214
225
228
246
287
309
312
318
321
325
336
341
350
355
366
411
414
417
421
425
430
468
472
0
7
10
17
37
48
90
96
106
121
124
127
142
147
150
190
196
201
207
210
238
242
245
276
282
326
332
369
379
384
389
400
405
408
419
422
425
445
451
454
465
472
476
482
485
0
6
10
36
89
92
107
114
117
124
133
136
152
169
175
192
195
209
220
225
228
231
238
243
250
268
319
323
332
338
352
373
379
385
388
396
401
411
429
432
441
453
481
484
491
0
3
51
71
77
83
87
92
98
118
123
128
156
169
176
186
190
196
201
209
214
239
242
251
258
280
283
298
301
324
371
379
383
391
395
408
415
423
429
434
441
444
468
481
485
0
3
11
19
50
53
74
87
117
127
156
187
192
212
220
237
241
247
251
261
268
273
276
283
290
296
301
305
317
373
388
419
423
426
445
449
452
455
460
467
471
478
481
484
494
0
7
10
13
17
22
33
44
54
61
65
75
79
113
138
147
154
181
202
237
241
245
249
257
260
280
289
292
306
314
318
332
343
353
359
365
386
390
394
404
414
417
421
425
486
0
6
9
14
35
38
63
77
101
119
123
132
135
143
173
192
195
210
223
228
231
234
242
245
254
264
267
272
275
339
343
354
360
379
382
385
390
402
428
442
454
458
478
492
495
0
7
10
14
21
28
33
41
46
50
53
66
72
75
106
115
129
140
143
149
155
161
165
168
176
183
230
233
237
243
280
305
312
315
337
355
362
389
392
402
431
462
466
472
493
0
3
48
53
57
60
67
70
85
90
94
105
114
120
125
128
143
192
199
202
213
216
225
247
258
283
310
324
328
346
350
362
366
370
374
393
398
402
425
428
433
437
443
467
476
0
3
7
13
28
39
43
53
65
68
71
78
81
94
122
180
191
194
199
206
235
238
250
280
288
308
318
322
326
332
351
356
360
363
376
384
394
399
406
411
415
429
433
453
467
0
3
28
38
51
55
61
65
68
75
83
88
96
114
122
126
153
173
184
188
191
197
200
204
212
221
235
238
249
265
268
271
277
283
298
302
360
369
390
398
440
459
463
468
473
0
15
22
29
41
56
62
71
82
91
101
104
130
134
137
155
172
177
183
193
196
202
220
224
229
232
253
261
285
294
309
312
323
367
370
383
448
453
464
468
472
481
484
488
492
0
7
11
17
21
24
27
39
44
51
60
94
102
118
124
141
145
172
182
218
221
254
262
268
272
276
281
284
330
367
371
386
392
406
416
434
438
441
445
461
470
473
476
490
493
0
4
14
21
39
55
59
62
65
74
124
133
142
147
152
161
189
192
226
229
246
253
266
270
274
298
301
306
310
323
330
347
362
366
386
394
402
405
413
453
456
459
463
466
470
0
11
16
32
35
44
53
56
66
74
81
98
105
108
112
115
121
130
136
140
143
151
155
178
183
238
258
264
268
275
293
322
330
347
350
360
382
404
408
444
448
479
482
486
492
0
3
8
16
19
43
54
77
90
93
103
118
121
129
138
146
215
231
242
261
266
295
305
309
317
343
358
364
370
388
394
399
404
411
421
429
433
439
442
449
457
461
480
487
497
0
4
13
21
27
37
51
58
62
79
83
94
110
114
117
123
130
138
142
145
170
179
182
186
193
208
234
239
244
257
293
296
354
369
380
383
386
394
407
414
418
430
463
466
490
0
7
28
33
36
43
67
70
73
85
97
100
117
123
132
136
154
157
166
189
211
215
223
251
262
292
297
302
313
316
373
376
380
394
418
424
429
432
439
447
451
465
469
477
480
0
6
14
32
36
47
52
57
60
74
89
112
119
130
134
139
144
149
161
167
180
204
212
216
219
224
230
245
249
252
257
270
287
291
294
309
319
330
333
344
347
398
409
463
470
0
4
17
22
25
30
45
70
79
82
85
93
103
106
112
130
149
157
165
194
231
255
278
288
296
302
305
315
336
339
343
402
417
421
427
438
442
447
454
457
464
470
476
479
482
0
4
25
30
33
36
55
59
82
102
105
116
123
181
184
192
199
207
210
215
232
237
244
247
271
277
280
294
340
346
368
384
393
404
421
434
447
451
454
471
475
479
482
485
491
