# Supplementary material for: Cerebellar Purkinje cells control eye movements with a rapid rate code that is invariant to spike irregularity
Source: eLife. 2019 May 3;8:e37102. doi: 10.7554/eLife.37102 (PMC6499540; doi:10.7554/eLife.37102)
Supplement: Source code 7. [file elife-37102-code7.zip › stim/irregStim_CV1_90Hz_repeat.txt]

0
6
9
13
16
37
41
47
60
64
70
73
90
118
125
148
163
168
174
187
205
216
223
244
261
267
314
318
321
325
328
331
334
337
340
344
354
367
370
417
427
431
434
474
489
