# Supplementary material for: Cerebellar Purkinje cells control eye movements with a rapid rate code that is invariant to spike irregularity
Source: eLife. 2019 May 3;8:e37102. doi: 10.7554/eLife.37102 (PMC6499540; doi:10.7554/eLife.37102)
Supplement: Source code 7. [file elife-37102-code7.zip › stim/irregStim_reg_110Hz.txt]

0
9
18
27
36
45
55
64
73
82
91
100
109
118
127
136
145
155
164
173
182
191
200
209
218
227
236
245
255
264
273
282
291
300
309
318
327
336
345
355
364
373
382
391
400
409
418
427
436
445
455
464
473
482
491
