# Supplementary material for: Cerebellar Purkinje cells control eye movements with a rapid rate code that is invariant to spike irregularity
Source: eLife. 2019 May 3;8:e37102. doi: 10.7554/eLife.37102 (PMC6499540; doi:10.7554/eLife.37102)
Supplement: Source code 7. [file elife-37102-code7.zip › stim/irregStim_reg_120Hz.txt]

0
8
17
25
33
42
50
58
67
75
83
92
100
108
117
125
133
142
150
158
167
175
183
192
200
208
217
225
233
242
250
258
267
275
283
292
300
308
317
325
333
342
350
358
367
375
383
392
400
408
417
425
433
442
450
458
467
475
483
492
