# Supplementary material for: Cerebellar Purkinje cells control eye movements with a rapid rate code that is invariant to spike irregularity
Source: eLife. 2019 May 3;8:e37102. doi: 10.7554/eLife.37102 (PMC6499540; doi:10.7554/eLife.37102)
Supplement: Source code 7. [file elife-37102-code7.zip › stim/irregStim_reg_130Hz.txt]

0
8
15
23
31
38
46
54
62
69
77
85
92
100
108
115
123
131
138
146
154
162
169
177
185
192
200
208
215
223
231
238
246
254
262
269
277
285
292
300
308
315
323
331
338
346
354
362
369
377
385
392
400
408
415
423
431
438
446
454
462
469
477
485
492
