# Supplementary material for: Cerebellar Purkinje cells control eye movements with a rapid rate code that is invariant to spike irregularity
Source: eLife. 2019 May 3;8:e37102. doi: 10.7554/eLife.37102 (PMC6499540; doi:10.7554/eLife.37102)
Supplement: Source code 7. [file elife-37102-code7.zip › stim/irregStim_reg_140Hz.txt]

0
7
14
21
29
36
43
50
57
64
71
79
86
93
100
107
114
121
129
136
143
150
157
164
171
179
186
193
200
207
214
221
229
236
243
250
257
264
271
279
286
293
300
307
314
321
329
336
343
350
357
364
371
379
386
393
400
407
414
421
429
436
443
450
457
464
471
479
486
493
