# Supplementary material for: Cerebellar Purkinje cells control eye movements with a rapid rate code that is invariant to spike irregularity
Source: eLife. 2019 May 3;8:e37102. doi: 10.7554/eLife.37102 (PMC6499540; doi:10.7554/eLife.37102)
Supplement: Source code 7. [file elife-37102-code7.zip › stim/irregStim_reg_150Hz.txt]

0
7
13
20
27
33
40
47
53
60
67
73
80
87
93
100
107
113
120
127
133
140
147
153
160
167
173
180
187
193
200
207
213
220
227
233
240
247
253
260
267
273
280
287
293
300
307
313
320
327
333
340
347
353
360
367
373
380
387
393
400
407
413
420
427
433
440
447
453
460
467
473
480
487
493
