# Supplementary material for: Cerebellar Purkinje cells control eye movements with a rapid rate code that is invariant to spike irregularity
Source: eLife. 2019 May 3;8:e37102. doi: 10.7554/eLife.37102 (PMC6499540; doi:10.7554/eLife.37102)
Supplement: Source code 7. [file elife-37102-code7.zip › stim/irregStim_reg_160Hz.txt]

0
6
13
19
25
31
38
44
50
56
63
69
75
81
88
94
100
106
113
119
125
131
138
144
150
156
163
169
175
181
188
194
200
206
213
219
225
231
238
244
250
256
263
269
275
281
288
294
300
306
313
319
325
331
338
344
350
356
363
369
375
381
388
394
400
406
413
419
425
431
438
444
450
456
463
469
475
481
488
494
