# Supplementary material for: Cerebellar Purkinje cells control eye movements with a rapid rate code that is invariant to spike irregularity
Source: eLife. 2019 May 3;8:e37102. doi: 10.7554/eLife.37102 (PMC6499540; doi:10.7554/eLife.37102)
Supplement: Source code 7. [file elife-37102-code7.zip › stim/irregStim_reg_60Hz.txt]

0
17
33
50
67
83
100
117
133
150
167
183
200
217
233
250
267
283
300
317
333
350
367
383
400
417
433
450
467
483
