# Supplementary material for: Cerebellar Purkinje cells control eye movements with a rapid rate code that is invariant to spike irregularity
Source: eLife. 2019 May 3;8:e37102. doi: 10.7554/eLife.37102 (PMC6499540; doi:10.7554/eLife.37102)
Supplement: Source code 7. [file elife-37102-code7.zip › stim/irregStim_reg_70Hz.txt]

0
14
29
43
57
71
86
100
114
129
143
157
171
186
200
214
229
243
257
271
286
300
314
329
343
357
371
386
400
414
429
443
457
471
486
