# Supplementary material for: Cerebellar Purkinje cells control eye movements with a rapid rate code that is invariant to spike irregularity
Source: eLife. 2019 May 3;8:e37102. doi: 10.7554/eLife.37102 (PMC6499540; doi:10.7554/eLife.37102)
Supplement: Source code 7. [file elife-37102-code7.zip › stim/irregStim_reg_80Hz.txt]

0
13
25
38
50
63
75
88
100
113
125
138
150
163
175
188
200
213
225
238
250
263
275
288
300
313
325
338
350
363
375
388
400
413
425
438
450
463
475
488
