# Supplementary material for: Cerebellar Purkinje cells control eye movements with a rapid rate code that is invariant to spike irregularity
Source: eLife. 2019 May 3;8:e37102. doi: 10.7554/eLife.37102 (PMC6499540; doi:10.7554/eLife.37102)
Supplement: Source code 7. [file elife-37102-code7.zip › stim/irregStim_reg_90Hz.txt]

0
11
22
33
44
56
67
78
89
100
111
122
133
144
156
167
178
189
200
211
222
233
244
256
267
278
289
300
311
322
333
344
356
367
378
389
400
411
422
433
444
456
467
478
489
