# Supplementary material for: Cerebellar Purkinje cells control eye movements with a rapid rate code that is invariant to spike irregularity
Source: eLife. 2019 May 3;8:e37102. doi: 10.7554/eLife.37102 (PMC6499540; doi:10.7554/eLife.37102)
Supplement: Source code 7. [file elife-37102-code7.zip › writeParams.m]

function writeParams(p, filename_save, filename_run)

varnames = fieldnames(p);

f = fopen(filename_save,'w');

% Write out a stimulus train temp file for DCN model to run
%Set the parameters of interest values in para.dat file
for ii = 1:length(varnames)
    curr_val =  getfield(p,varnames{ii});
    if ischar(curr_val)
        
        % Need to replace filesep with double slashes as escape character
        C = strsplit(curr_val, filesep);
        filestr = '';
        for jj = 1:length(C)
            filestr = [filestr C{jj} '\\'];
        end
        line = [varnames{ii} ' = ' '"' filestr '" '];

        
    else
        line = sprintf('%s = %g ', varnames{ii}, curr_val);
    end
    
    % Need to declare variables string first
    if ischar(curr_val);  fprintf(f,'strdef %s\r\n',varnames{ii}); end

    fprintf(f,'%s\r\n',line);
end

% Add the call to the code to actually run here!
fprintf(f,'load_file("%s")\r\n', filename_run); 
