# Supplementary material for: Cerebellar Purkinje cells control eye movements with a rapid rate code that is invariant to spike irregularity
Source: eLife. 2019 May 3;8:e37102. doi: 10.7554/eLife.37102 (PMC6499540; doi:10.7554/eLife.37102)
Supplement: Source code 8. [file elife-37102-code8.m]

% FIGURE 9
% Simulate the simple random walk model. Analytic expressions from 
% Salinas and Sejnowski 2000.
%
% Hannah Payne, Raymond Lab, 2019

syms r mu sigma
nconds = 4; % Number of different simulations to run
dt = 0.001; % (s)
colors = [0 0 0; 1 0 0; 0 0 1; 0 1 1];
legend_text = {'Original parameters (\mu = 1.5)','Higher E/I balance (\mu = 2.5)',...
    'E/I balanced (\mu = 0)',  'No reflecting barrier (V_{min} = -inf)'};

sigmas = 0:.25:20;  % Sigma of net input to the model neuron (arbitrary units)
nt = 1e4;           % length of simulation

r_out = NaN(length(sigmas), nconds);
r_out_model = NaN(length(sigmas), nconds);

for jj = 1:nconds
    
    switch jj
        case 1 % Default parameters
            mu = 1.5;
            V_thresh = 40;
            V_reset = 20;
            V_min = 0;
                        
        case 2 % Increase E/I balance
            mu = 2.5; 
            V_thresh = 40;
            V_reset = 20;
            V_min = 0;
            
            % Decrease E/I balance to 0
        case 3
            mu = 0; 
            V_thresh = 40;
            V_reset = 20;
            V_min = 0;
                        
        case 4 % Remove reflecting floor
            mu = 1.5;
            V_thresh = 40;
            V_reset = 20;
            V_min = -inf;  
            
    end
        
    % Analytic approximation
    f = @(mu, sigma) ...
        ((2*mu*(V_reset-V_min) + sigma.^2) + ...
        sqrt((2*mu*(V_reset-V_min) + sigma.^2).^2 + 4*(((V_thresh-V_min) + sigma).^2 - (V_reset-V_min)^2)*mu.^2) )./ ...
        (2*dt*( ((V_thresh-V_min) + sigma).^2 - (V_reset-V_min)^2));

    for ii = 1:length(sigmas)
        
        sigma = sigmas(ii);
        
        % Simulate I&F over time
        s = NaN(1,nt);
        s(1) = V_reset + (rand-.5)*2*(V_thresh-V_reset);
        n_sp = 0; % count spikes
        
        % Loop time
        for tt = 1:nt-1
            
            % Update membrane state
            rand_input = randn*sigma;
            s(tt+1) = s(tt) + rand_input + mu;
            
            % Upper bound (N_thresh) absorbs
            if s(tt+1) >= V_thresh
                s(tt+1) = V_reset;
                n_sp = n_sp+1;
                
                % Lower bound (N_min) reflects
            elseif s(tt+1) < V_min
                s(tt+1) = V_min;
            end
            
        end
        
        % Mean spike rate
        r_out(ii,jj) = n_sp/(nt*dt);
        
        if mu>=0
            r_out_model(ii,jj) = f(mu, sigma);
        else
            warning('Approximation only holds for mu >= 0')
        end        
      
    end
end

% Plot results of the simulation
figure;
h = NaN(1,4);
for ii = 1:4
    h(ii) = plot(sigmas, r_out(:,ii),'o',...
        'MarkerSize',4,'MarkerFaceColor',colors(ii,:),'MarkerEdgeColor','none'); hold on
end

% Plot the analytic prediction
h2 = plot(sigmas, r_out_model,'k-');

% Format plot
uistack(h2,'bottom');
ylim([0 180])
xlabel('\sigma (steps)')
ylabel('Output rate (sp/s)')
legend(h, legend_text,'Box','off','FontSize',10)
set(gca,'YTick',0:20:180)
axis square
