# Supplementary material for: Cerebellar Purkinje cells control eye movements with a rapid rate code that is invariant to spike irregularity
Source: eLife. 2019 May 3;8:e37102. doi: 10.7554/eLife.37102 (PMC6499540; doi:10.7554/eLife.37102)
Supplement: Supplementary file 1. — Fixed effect coefficients (β0, spike rate; β1, CV2; β2, interaction between rate and CV2), 95% confidence intervals (CI), and p-value (F-test) for the fits to data from monkeys and mice are shown. [file elife-37102-supp1.xlsx]

## Sheet: Sheet1
		Monkey			Mouse
		β	95% CI	p	β	95% CI	p
	β0 (rate)	0.00582374	0.0039 to 0.0077	2.09936e-09	0.00280038	0.0008 to 0.0048	0.00499845
	β1 (CV2)	-0.010781	-0.0464 to 0.0248	0.552977	-0.0304649	-0.0962 to 0.0352	0.363428
	β2 (rate:CV2)	-0.00208251	-0.0045 to 0.0004	0.0949859	0.00102432	-0.0016 to 0.0037	0.452304
